# Supplementary material for: Dynamic reworking of marine diatom endometabolomes in response to temperature and a model bacterium
Source: mSystems. 2025 Dec 15;11(1):e01036-25. doi: 10.1128/msystems.01036-25 (PMC12817926; doi:10.1128/msystems.01036-25)
Supplement: Supplemental Tables — Tables S1 to S8. [file msystems.01036-25-s0002.xlsx]

## Sheet: Table S1
Table S1. Diatom cell physiology at harvest on day 3 (28°C treatment), day 4 (20°C), and day 6 (14°C). Chl = Chlorophyll a, Fuco = fucoxanthin, Diat = diatoxanthin, Beta-car = beta-carotene. Mean ± SD of four replicates are shown.
		Axenic			Co-Culture
Category	Parameter	14°C	20°C	28°C	14°C	20°C	28°C
Physiology	Diameter (µm)	3.7 ± 0.0	4.1 ± 0.0	5.4 ± 0.0	3.7 ± 0.0	4.0 ± 0.1	5.5 ± 0.0
	Volume (µm3)	38.2 ± 0.0	54.4 ± 0.1	124.5 ± 3.5	38.2 ± 0.0	51.3 ± 2.1	130.7 ± 2.2
	Abundance (x 105 cells ml-1)	21.8 ± 0.7	17.7 ± 1.4	8.0 ± 0.8	4.5 ± 0.5	4.8 ± 0.3	4.5 ± 0.5
	Biovolume (x 107 µm3 ml-1)	8.3 ± 0.3	9.6 ± 0.8	9.9 ± 0.7	1.7 ± 0.2	2.4 ± 0.2	6.0 ± 0.7
	Fv/Fm	0.70 ± 0.01	0.74 ± 0.00	0.72 ± 0.04	0.72 ± 0.01	0.72 ± 0.00	0.71 ± 0.00
	Growth rate (d-1)	1.08 + 0.01	1.60 ± 0.09	1.94 ± 0.17	0.86 ± 0.04	1.36 ± 0.0	1.71 ± 0.12
Light-harvesting	Chlorophyll a (fg µm-3)	2.85 ± 0.08	4.49 ± 0.11	3.60 ± 0.29	1.46 ± 0.15	2.27 ± 0.17	2.08 ± 0.58
pigments	Chlorophyll c (fg µm-3)	0.09 ± 0.00	0.19 ± 0.01	0.12 ± 0.02	0.05 ± 0.01	0.06 ± 0.01	0.07 ± 0.02
	Fucoxanthin (fg µm-3)	1.08 ± 0.02	1.87 ± 0.10	1.54 ± 0.10	0.47 ± 0.04	1.01 ± 0.06	0.89 ± 0.25
Photo-protective pigments	Beta-carotene (fg µm-3)	0.47 ± 0.02	0.50 ± 0.04	0.49 ± 0.05	0.30 ± 0.03	0.25 ± 0.05	0.37 ± 0.12
	Diadinoxanthin (fg µm-3)	0.00 ± 0.00	0.00 ± 0.00	0.00 ± 0.00	0.01 ± 0.01	0.00 ± 0.00	0.00 ± 0.00
	Diatoxanthin (fg µm-3)	0.19 ± 0.03	0.19 ± 0.04	0.33 ± 0.07	0.13 ± 0.02	0.29 ± 0.06	0.21 ± 0.01
Pigment	Chl:Fuco	2.65 ± 0.13	2.41 ± 0.12	2.34 ± 0.10	3.08 ± 0.18	2.26 ± 0.03	2.32 ± 0.03
ratios	Chl:Diat	15.83 ± 3.42	25.48 ± 0.7.32	11.37 ± 0.36	11.10 ± 1.03	8.40 ± 2.77	9.66 ± 2.43
	Chl:Beta-car	6.11 ± 0.09	9.03 ± 0.83	7.41 ± 0.36	4.95 ± 0.11	9.30 ± 1.24	5.73 ± 0.43

## Sheet: Table S2
Table S2. NMR analysis of endometabolites from lysed T. pseudonana cells. Intensity, normalized to biovolume at time of harvest, and Z-scores are shown. G3P, glycerol-3-phosphate; DHPS, 2,3-dihydroxypropane-1-sulfonate; DMSP, dimethylsulfoniopropionate.
Flask number	Temperature	Treatment	Compound	Intensity per biovolume	Z-score
1	14°C	Co-culture	Glycine-betaine	3.58258e-11	-0.654461
1	14°C	Co-culture	Proline	5.44177e-10	-0.197946
1	14°C	Co-culture	DHPS	2.13794e-10	0.374773
1	14°C	Co-culture	DMSP	2.71703e-11	1.17922
1	14°C	Co-culture	Homarine	8.87645e-11	0.491168
1	14°C	Co-culture	beta-1,3-glucan	2.8361e-09	-1.62672
1	14°C	Co-culture	glutamate	1.84941e-10	-0.883146
1	14°C	Co-culture	glutamine	8.38267e-11	-1.01431
1	14°C	Co-culture	alanine	5.97485e-12	0.365908
1	14°C	Co-culture	aspartate	3.39779e-11	-0.614646
1	14°C	Co-culture	leucine	8.45887e-12	-1.508
1	14°C	Co-culture	lysine	1.92404e-10	0.325091
1	14°C	Co-culture	choline	2.75049e-11	-1.52375
1	14°C	Co-culture	G3P	1.78896e-11	-1.25207
1	14°C	Co-culture	iseleucine	3.39809e-12	-1.4969
2	14°C	Co-culture	Glycine-betaine	2.68458e-11	-0.669642
2	14°C	Co-culture	Proline	4.72254e-10	-0.84346
2	14°C	Co-culture	DHPS	1.89199e-10	-0.102521
2	14°C	Co-culture	DMSP	2.13414e-11	0.241989
2	14°C	Co-culture	Homarine	8.7699e-11	0.468569
2	14°C	Co-culture	beta-1,3-glucan	3.11445e-09	-1.03225
2	14°C	Co-culture	glutamate	1.70132e-10	-1.42787
2	14°C	Co-culture	glutamine	9.95323e-11	-0.284651
2	14°C	Co-culture	alanine	5.68363e-12	0.0790447
2	14°C	Co-culture	aspartate	2.75841e-11	-1.00113
2	14°C	Co-culture	leucine	1.36521e-11	-0.845604
2	14°C	Co-culture	lysine	2.03364e-10	0.518658
2	14°C	Co-culture	choline	3.3353e-11	-1.1725
2	14°C	Co-culture	G3P	1.6368e-11	-1.33405
2	14°C	Co-culture	iseleucine	6.67837e-12	-0.908473
3	14°C	Co-culture	Glycine-betaine	5.89142e-11	-0.615431
3	14°C	Co-culture	Proline	5.94214e-10	0.251146
3	14°C	Co-culture	DHPS	2.14918e-10	0.396594
3	14°C	Co-culture	DMSP	1.84103e-11	-0.22931
3	14°C	Co-culture	Homarine	1.0806e-10	0.90043
3	14°C	Co-culture	beta-1,3-glucan	3.46461e-09	-0.284407
3	14°C	Co-culture	glutamate	1.8454e-10	-0.897872
3	14°C	Co-culture	glutamine	9.6014e-11	-0.448105
3	14°C	Co-culture	alanine	4.70178e-12	-0.888111
3	14°C	Co-culture	aspartate	2.37522e-11	-1.23275
3	14°C	Co-culture	leucine	1.03943e-11	-1.26113
3	14°C	Co-culture	lysine	2.29916e-10	0.987638
3	14°C	Co-culture	choline	3.23528e-11	-1.23258
3	14°C	Co-culture	G3P	2.00064e-11	-1.13803
3	14°C	Co-culture	iseleucine	5.54604e-12	-1.1116
4	14°C	Co-culture	Glycine-betaine	3.56658e-11	-0.654732
4	14°C	Co-culture	Proline	6.30476e-10	0.576596
4	14°C	Co-culture	DHPS	2.35226e-10	0.790703
4	14°C	Co-culture	DMSP	2.48449e-11	0.805329
4	14°C	Co-culture	Homarine	1.13903e-10	1.02438
4	14°C	Co-culture	beta-1,3-glucan	4.04543e-09	0.95605
4	14°C	Co-culture	glutamate	2.01752e-10	-0.264735
4	14°C	Co-culture	glutamine	1.45258e-10	1.83969
4	14°C	Co-culture	alanine	5.52892e-12	-0.0733507
4	14°C	Co-culture	aspartate	2.89672e-11	-0.917525
4	14°C	Co-culture	leucine	1.45197e-11	-0.73495
4	14°C	Co-culture	lysine	2.75021e-10	1.7843
4	14°C	Co-culture	choline	4.00783e-11	-0.768566
4	14°C	Co-culture	G3P	2.24678e-11	-1.00542
4	14°C	Co-culture	iseleucine	8.15032e-12	-0.64443
5	20°C	Co-culture	Glycine-betaine	1.00161e-10	-0.545705
5	20°C	Co-culture	Proline	7.28667e-10	1.45788
5	20°C	Co-culture	DHPS	2.55808e-10	1.19011
5	20°C	Co-culture	DMSP	2.51536e-11	0.854952
5	20°C	Co-culture	Homarine	1.01479e-10	0.76085
5	20°C	Co-culture	beta-1,3-glucan	3.68477e-09	0.18579
5	20°C	Co-culture	glutamate	2.45287e-10	1.3367
5	20°C	Co-culture	glutamine	1.08835e-10	0.147544
5	20°C	Co-culture	alanine	7.51077e-12	1.87884
5	20°C	Co-culture	aspartate	4.6962e-11	0.17018
5	20°C	Co-culture	leucine	2.0767e-11	0.0618848
5	20°C	Co-culture	lysine	1.28201e-10	-0.80889
5	20°C	Co-culture	choline	6.76185e-11	0.885554
5	20°C	Co-culture	G3P	5.11125e-11	0.537821
5	20°C	Co-culture	iseleucine	1.05904e-11	-0.206713
6	20°C	Co-culture	Glycine-betaine	1.04362e-10	-0.538603
6	20°C	Co-culture	Proline	6.95847e-10	1.16332
6	20°C	Co-culture	DHPS	2.52215e-10	1.12038
6	20°C	Co-culture	DMSP	2.67018e-11	1.1039
6	20°C	Co-culture	Homarine	1.02991e-10	0.792932
6	20°C	Co-culture	beta-1,3-glucan	3.94157e-09	0.734234
6	20°C	Co-culture	glutamate	2.3063e-10	0.797546
6	20°C	Co-culture	glutamine	9.64943e-11	-0.425793
6	20°C	Co-culture	alanine	6.78003e-12	1.15904
6	20°C	Co-culture	aspartate	4.08771e-11	-0.197621
6	20°C	Co-culture	leucine	2.30443e-11	0.352357
6	20°C	Co-culture	lysine	1.21312e-10	-0.93057
6	20°C	Co-culture	choline	6.60523e-11	0.791485
6	20°C	Co-culture	G3P	5.75186e-11	0.882953
6	20°C	Co-culture	iseleucine	1.04878e-11	-0.225123
7	20°C	Co-culture	Glycine-betaine	7.53616e-11	-0.587628
7	20°C	Co-culture	Proline	6.82092e-10	1.03986
7	20°C	Co-culture	DHPS	2.3934e-10	0.870532
7	20°C	Co-culture	DMSP	2.6733e-11	1.10892
7	20°C	Co-culture	Homarine	9.38768e-11	0.599603
7	20°C	Co-culture	beta-1,3-glucan	4.10593e-09	1.08526
7	20°C	Co-culture	glutamate	2.16664e-10	0.283794
7	20°C	Co-culture	glutamine	1.03575e-10	-0.0968118
7	20°C	Co-culture	alanine	5.4287e-12	-0.172066
7	20°C	Co-culture	aspartate	3.64458e-11	-0.465477
7	20°C	Co-culture	leucine	2.51783e-11	0.624543
7	20°C	Co-culture	lysine	1.3421e-10	-0.702765
7	20°C	Co-culture	choline	6.24455e-11	0.574854
7	20°C	Co-culture	G3P	5.18065e-11	0.575209
7	20°C	Co-culture	iseleucine	1.23731e-11	0.113071
8	20°C	Co-culture	Glycine-betaine	6.68676e-11	-0.601986
8	20°C	Co-culture	Proline	5.8501e-10	0.168539
8	20°C	Co-culture	DHPS	2.11892e-10	0.337871
8	20°C	Co-culture	DMSP	1.42807e-11	-0.8933
8	20°C	Co-culture	Homarine	7.82578e-11	0.268314
8	20°C	Co-culture	beta-1,3-glucan	3.77515e-09	0.378798
8	20°C	Co-culture	glutamate	1.93689e-10	-0.561351
8	20°C	Co-culture	glutamine	8.80739e-11	-0.816989
8	20°C	Co-culture	alanine	5.0481e-12	-0.546969
8	20°C	Co-culture	aspartate	3.38459e-11	-0.622628
8	20°C	Co-culture	leucine	1.36229e-11	-0.849337
8	20°C	Co-culture	lysine	1.15316e-10	-1.03647
8	20°C	Co-culture	choline	4.09343e-11	-0.717153
8	20°C	Co-culture	G3P	6.41077e-11	1.23794
8	20°C	Co-culture	iseleucine	9.68552e-12	-0.369038
9	28°C	Co-culture	Glycine-betaine	8.68512e-10	0.753161
9	28°C	Co-culture	Proline	5.7306e-10	0.0612856
9	28°C	Co-culture	DHPS	1.44582e-10	-0.968369
9	28°C	Co-culture	DMSP	1.43295e-11	-0.885455
9	28°C	Co-culture	Homarine	2.05314e-12	-1.34804
9	28°C	Co-culture	beta-1,3-glucan	4.02768e-09	0.91814
9	28°C	Co-culture	glutamate	2.55002e-10	1.69405
9	28°C	Co-culture	glutamine	1.49304e-10	2.02766
9	28°C	Co-culture	alanine	6.66859e-12	1.04927
9	28°C	Co-culture	aspartate	6.47103e-11	1.24299
9	28°C	Co-culture	leucine	3.17474e-11	1.46242
9	28°C	Co-culture	lysine	2.34199e-10	1.06328
9	28°C	Co-culture	choline	7.32048e-11	1.22108
9	28°C	Co-culture	G3P	4.74164e-11	0.338692
9	28°C	Co-culture	iseleucine	2.03751e-11	1.5485
10	28°C	Co-culture	Glycine-betaine	1.00256e-09	0.979759
10	28°C	Co-culture	Proline	4.98132e-10	-0.611208
10	28°C	Co-culture	DHPS	1.3897e-10	-1.07728
10	28°C	Co-culture	DMSP	1.60396e-11	-0.610482
10	28°C	Co-culture	Homarine	3.98371e-12	-1.30709
10	28°C	Co-culture	beta-1,3-glucan	4.04952e-09	0.964784
10	28°C	Co-culture	glutamate	2.27158e-10	0.669821
10	28°C	Co-culture	glutamine	1.15151e-10	0.440962
10	28°C	Co-culture	alanine	4.54066e-12	-1.04682
10	28°C	Co-culture	aspartate	6.56681e-11	1.30088
10	28°C	Co-culture	leucine	2.70472e-11	0.862919
10	28°C	Co-culture	lysine	2.10089e-10	0.637442
10	28°C	Co-culture	choline	6.6882e-11	0.841321
10	28°C	Co-culture	G3P	4.39559e-11	0.15226
10	28°C	Co-culture	iseleucine	1.83148e-11	1.17892
11	28°C	Co-culture	Glycine-betaine	1.87579e-09	2.45592
11	28°C	Co-culture	Proline	4.29576e-10	-1.2265
11	28°C	Co-culture	DHPS	1.3175e-10	-1.21739
11	28°C	Co-culture	DMSP	1.31371e-11	-1.07719
11	28°C	Co-culture	Homarine	3.23231e-12	-1.32303
11	28°C	Co-culture	beta-1,3-glucan	3.01051e-09	-1.25423
11	28°C	Co-culture	glutamate	2.16921e-10	0.293258
11	28°C	Co-culture	glutamine	8.44344e-11	-0.986075
11	28°C	Co-culture	alanine	5.41869e-12	-0.181924
11	28°C	Co-culture	aspartate	7.26677e-11	1.72397
11	28°C	Co-culture	leucine	2.89844e-11	1.11001
11	28°C	Co-culture	lysine	1.06354e-10	-1.19477
11	28°C	Co-culture	choline	6.63418e-11	0.808878
11	28°C	Co-culture	G3P	6.79245e-11	1.44358
11	28°C	Co-culture	iseleucine	1.74827e-11	1.02965
12	28°C	Co-culture	Glycine-betaine	8.24844e-10	0.679342
12	28°C	Co-culture	Proline	3.61276e-10	-1.83951
12	28°C	Co-culture	DHPS	1.06088e-10	-1.71541
12	28°C	Co-culture	DMSP	9.89441e-12	-1.59858
12	28°C	Co-culture	Homarine	2.99313e-12	-1.3281
12	28°C	Co-culture	beta-1,3-glucan	3.11763e-09	-1.02545
12	28°C	Co-culture	glutamate	1.80671e-10	-1.04019
12	28°C	Co-culture	glutamine	9.74127e-11	-0.383123
12	28°C	Co-culture	alanine	3.95587e-12	-1.62285
12	28°C	Co-culture	aspartate	5.43003e-11	0.61375
12	28°C	Co-culture	leucine	2.5965e-11	0.724888
12	28°C	Co-culture	lysine	1.37597e-10	-0.642946
12	28°C	Co-culture	choline	5.77257e-11	0.291375
12	28°C	Co-culture	G3P	3.29836e-11	-0.438881
12	28°C	Co-culture	iseleucine	1.78311e-11	1.09214
13	14°C	Axenic	Glycine-betaine	6.58902e-09	-0.977716
13	14°C	Axenic	Proline	4.4014e-10	0.487701
13	14°C	Axenic	DHPS	2.12439e-10	0.852482
13	14°C	Axenic	DMSP	4.969e-10	1.05226
13	14°C	Axenic	Homarine	1.73027e-10	0.616504
13	14°C	Axenic	beta-1,3-glucan	1.11971e-09	0.0523032
13	14°C	Axenic	glycine	9.41093e-12	-0.572074
13	14°C	Axenic	glutamate	1.36525e-10	-1.30334
13	14°C	Axenic	glutamine	3.85013e-11	-1.29801
13	14°C	Axenic	alanine	8.0333e-12	-0.658224
13	14°C	Axenic	aspartate	3.05971e-11	-1.37101
13	14°C	Axenic	leucine	3.8765e-11	-0.247296
13	14°C	Axenic	lysine	4.50833e-11	-0.353578
13	14°C	Axenic	choline	7.26371e-11	0.0637731
13	14°C	Axenic	G3P	2.79142e-11	-0.533203
13	14°C	Axenic	iseleucine	1.49601e-11	-0.851546
14	14°C	Axenic	Glycine-betaine	7.68724e-09	-0.693407
14	14°C	Axenic	Proline	5.71017e-10	1.23078
14	14°C	Axenic	DHPS	2.5538e-10	1.69004
14	14°C	Axenic	DMSP	5.01401e-10	1.08153
14	14°C	Axenic	Homarine	2.32606e-10	1.29452
14	14°C	Axenic	beta-1,3-glucan	1.4963e-09	1.11772
14	14°C	Axenic	glycine	1.46018e-11	0.913962
14	14°C	Axenic	glutamate	2.01276e-10	0.0851047
14	14°C	Axenic	glutamine	4.73265e-11	-0.995604
14	14°C	Axenic	alanine	9.17404e-12	-0.30989
14	14°C	Axenic	aspartate	4.32839e-11	-0.554823
14	14°C	Axenic	leucine	5.40239e-11	1.97028
14	14°C	Axenic	lysine	5.76167e-11	1.16493
14	14°C	Axenic	choline	1.0368e-10	1.85392
14	14°C	Axenic	G3P	4.48437e-11	1.39811
14	14°C	Axenic	iseleucine	1.96092e-11	0.761911
15	14°C	Axenic	Glycine-betaine	6.0449e-09	-1.11858
15	14°C	Axenic	Proline	4.64682e-10	0.627039
15	14°C	Axenic	DHPS	1.98641e-10	0.583349
15	14°C	Axenic	DMSP	4.42557e-10	0.698887
15	14°C	Axenic	Homarine	1.82827e-10	0.728033
15	14°C	Axenic	beta-1,3-glucan	1.19454e-09	0.264008
15	14°C	Axenic	glycine	8.60782e-12	-0.801987
15	14°C	Axenic	glutamate	1.29088e-10	-1.46282
15	14°C	Axenic	glutamine	4.40684e-11	-1.10724
15	14°C	Axenic	alanine	6.5285e-12	-1.11773
15	14°C	Axenic	aspartate	3.28572e-11	-1.22561
15	14°C	Axenic	leucine	3.43563e-11	-0.888012
15	14°C	Axenic	lysine	3.88852e-11	-1.10452
15	14°C	Axenic	choline	6.7776e-11	-0.216549
15	14°C	Axenic	G3P	2.71715e-11	-0.617933
15	14°C	Axenic	iseleucine	1.20688e-11	-1.85493
16	14°C	Axenic	Glycine-betaine	6.07077e-09	-1.11188
16	14°C	Axenic	Proline	4.429e-10	0.503371
16	14°C	Axenic	DHPS	2.11827e-10	0.840554
16	14°C	Axenic	DMSP	5.96853e-10	1.70222
16	14°C	Axenic	Homarine	1.93526e-10	0.849785
16	14°C	Axenic	beta-1,3-glucan	1.30632e-09	0.580234
16	14°C	Axenic	glycine	8.47621e-12	-0.839665
16	14°C	Axenic	glutamate	1.31337e-10	-1.41459
16	14°C	Axenic	glutamine	4.52657e-11	-1.06622
16	14°C	Axenic	alanine	6.75305e-12	-1.04916
16	14°C	Axenic	aspartate	3.3658e-11	-1.17409
16	14°C	Axenic	leucine	3.30395e-11	-1.07938
16	14°C	Axenic	lysine	3.77854e-11	-1.23777
16	14°C	Axenic	choline	6.24654e-11	-0.522791
16	14°C	Axenic	G3P	2.81457e-11	-0.506789
16	14°C	Axenic	iseleucine	1.452e-11	-1.00426
17	20°C	Axenic	Glycine-betaine	8.81974e-09	-0.400221
17	20°C	Axenic	Proline	4.16932e-10	0.355929
17	20°C	Axenic	DHPS	1.69482e-10	0.0146213
17	20°C	Axenic	DMSP	2.52982e-10	-0.533854
17	20°C	Axenic	Homarine	1.55269e-10	0.41442
17	20°C	Axenic	beta-1,3-glucan	3.17436e-10	-2.21747
17	20°C	Axenic	glycine	1.54913e-11	1.16863
17	20°C	Axenic	glutamate	2.40098e-10	0.917568
17	20°C	Axenic	glutamine	9.42748e-11	0.613108
17	20°C	Axenic	alanine	9.96998e-12	-0.0668405
17	20°C	Axenic	aspartate	6.7939e-11	1.03133
17	20°C	Axenic	leucine	3.84546e-11	-0.292405
17	20°C	Axenic	lysine	3.90279e-11	-1.08724
17	20°C	Axenic	choline	8.87378e-11	0.992234
17	20°C	Axenic	G3P	5.06514e-11	2.06064
17	20°C	Axenic	iseleucine	1.67234e-11	-0.239584
18	20°C	Axenic	Glycine-betaine	9.962e-09	-0.104511
18	20°C	Axenic	Proline	4.76995e-10	0.696951
18	20°C	Axenic	DHPS	1.76908e-10	0.159458
18	20°C	Axenic	DMSP	3.23576e-10	-0.0748023
18	20°C	Axenic	Homarine	1.53961e-10	0.399535
18	20°C	Axenic	beta-1,3-glucan	6.39749e-10	-1.30559
18	20°C	Axenic	glycine	1.49335e-11	1.00894
18	20°C	Axenic	glutamate	2.1917e-10	0.468805
18	20°C	Axenic	glutamine	1.11129e-10	1.19063
18	20°C	Axenic	alanine	1.21233e-11	0.590696
18	20°C	Axenic	aspartate	6.85068e-11	1.06786
18	20°C	Axenic	leucine	4.0641e-11	0.0253333
18	20°C	Axenic	lysine	4.41946e-11	-0.461254
18	20°C	Axenic	choline	8.68967e-11	0.886067
18	20°C	Axenic	G3P	3.8757e-11	0.703734
18	20°C	Axenic	iseleucine	1.83667e-11	0.330701
19	20°C	Axenic	Glycine-betaine	1.03868e-08	0.00547167
19	20°C	Axenic	Proline	4.58374e-10	0.591228
19	20°C	Axenic	DHPS	1.96077e-10	0.533354
19	20°C	Axenic	DMSP	3.98556e-10	0.412762
19	20°C	Axenic	Homarine	1.6388e-10	0.512407
19	20°C	Axenic	beta-1,3-glucan	9.87221e-10	-0.322538
19	20°C	Axenic	glycine	1.5403e-11	1.14334
19	20°C	Axenic	glutamate	1.98031e-10	0.015531
19	20°C	Axenic	glutamine	1.01122e-10	0.847738
19	20°C	Axenic	alanine	1.13866e-11	0.365752
19	20°C	Axenic	aspartate	6.35676e-11	0.750101
19	20°C	Axenic	leucine	4.75918e-11	1.0355
19	20°C	Axenic	lysine	6.00157e-11	1.45558
19	20°C	Axenic	choline	8.3546e-11	0.692846
19	20°C	Axenic	G3P	3.79422e-11	0.61078
19	20°C	Axenic	iseleucine	2.09198e-11	1.21672
20	20°C	Axenic	Glycine-betaine	9.36836e-09	-0.258195
20	20°C	Axenic	Proline	4.9084e-10	0.77556
20	20°C	Axenic	DHPS	1.74224e-10	0.107104
20	20°C	Axenic	DMSP	3.1802e-10	-0.110933
20	20°C	Axenic	Homarine	1.57517e-10	0.439993
20	20°C	Axenic	beta-1,3-glucan	8.27119e-10	-0.775491
20	20°C	Axenic	glycine	1.57177e-11	1.23344
20	20°C	Axenic	glutamate	1.92264e-10	-0.108133
20	20°C	Axenic	glutamine	1.24413e-10	1.6458
20	20°C	Axenic	alanine	9.70361e-12	-0.14818
20	20°C	Axenic	aspartate	7.09575e-11	1.22552
20	20°C	Axenic	leucine	4.11463e-11	0.0987689
20	20°C	Axenic	lysine	5.08879e-11	0.349684
20	20°C	Axenic	choline	7.32901e-11	0.101429
20	20°C	Axenic	G3P	3.41884e-11	0.18255
20	20°C	Axenic	iseleucine	1.7569e-11	0.0538529
21	28°C	Axenic	Glycine-betaine	1.75871e-08	1.86949
21	28°C	Axenic	Proline	1.20683e-10	-1.32608
21	28°C	Axenic	DHPS	1.23523e-10	-0.881813
21	28°C	Axenic	DMSP	1.65189e-10	-1.10474
21	28°C	Axenic	Homarine	3.72886e-12	-1.31013
21	28°C	Axenic	beta-1,3-glucan	1.47715e-09	1.06354
21	28°C	Axenic	glycine	8.26168e-12	-0.901081
21	28°C	Axenic	glutamate	2.67931e-10	1.51438
21	28°C	Axenic	glutamine	7.04493e-11	-0.203287
21	28°C	Axenic	alanine	1.06109e-11	0.128871
21	28°C	Axenic	aspartate	5.61705e-11	0.274221
21	28°C	Axenic	leucine	4.6406e-11	0.863161
21	28°C	Axenic	lysine	5.68465e-11	1.07161
21	28°C	Axenic	choline	6.97177e-11	-0.104575
21	28°C	Axenic	G3P	2.75294e-11	-0.577096
21	28°C	Axenic	iseleucine	1.74823e-11	0.0237843
22	28°C	Axenic	Glycine-betaine	1.39243e-08	0.921262
22	28°C	Axenic	Proline	8.43282e-11	-1.53249
22	28°C	Axenic	DHPS	9.58575e-11	-1.42142
22	28°C	Axenic	DMSP	1.88855e-10	-0.950846
22	28°C	Axenic	Homarine	3.17068e-12	-1.31648
22	28°C	Axenic	beta-1,3-glucan	1.27351e-09	0.487409
22	28°C	Axenic	glycine	8.93911e-12	-0.707147
22	28°C	Axenic	glutamate	2.29262e-10	0.68521
22	28°C	Axenic	glutamine	6.37825e-11	-0.431729
22	28°C	Axenic	alanine	1.21221e-11	0.590335
22	28°C	Axenic	aspartate	4.11239e-11	-0.693781
22	28°C	Axenic	leucine	3.8017e-11	-0.356001
22	28°C	Axenic	lysine	4.75551e-11	-0.0540972
22	28°C	Axenic	choline	5.49726e-11	-0.954866
22	28°C	Axenic	G3P	2.48631e-11	-0.881269
22	28°C	Axenic	iseleucine	1.56674e-11	-0.606089
23	28°C	Axenic	Glycine-betaine	1.63379e-08	1.5461
23	28°C	Axenic	Proline	1.21824e-10	-1.3196
23	28°C	Axenic	DHPS	1.20641e-10	-0.938015
23	28°C	Axenic	DMSP	2.35015e-10	-0.650682
23	28°C	Axenic	Homarine	4.08187e-12	-1.30611
23	28°C	Axenic	beta-1,3-glucan	1.36211e-09	0.738086
23	28°C	Axenic	glycine	1.04623e-11	-0.27108
23	28°C	Axenic	glutamate	2.46487e-10	1.05456
23	28°C	Axenic	glutamine	9.70908e-11	0.709602
23	28°C	Axenic	alanine	1.85288e-11	2.54667
23	28°C	Axenic	aspartate	4.67939e-11	-0.329009
23	28°C	Axenic	leucine	4.41557e-11	0.53613
23	28°C	Axenic	lysine	5.7202e-11	1.11469
23	28°C	Axenic	choline	4.24246e-11	-1.67846
23	28°C	Axenic	G3P	2.7103e-11	-0.625738
23	28°C	Axenic	iseleucine	2.24441e-11	1.74571
24	28°C	Axenic	Glycine-betaine	1.16102e-08	0.322182
24	28°C	Axenic	Proline	1.62196e-10	-1.09038
24	28°C	Axenic	DHPS	8.97928e-11	-1.53971
24	28°C	Axenic	DMSP	1.01052e-10	-1.5218
24	28°C	Axenic	Homarine	2.64236e-12	-1.32249
24	28°C	Axenic	beta-1,3-glucan	1.21355e-09	0.317787
24	28°C	Axenic	glycine	6.60524e-12	-1.37529
24	28°C	Axenic	glutamate	1.76215e-10	-0.452274
24	28°C	Axenic	glutamine	7.91604e-11	0.0952055
24	28°C	Axenic	alanine	7.33225e-12	-0.872297
24	28°C	Axenic	aspartate	6.74412e-11	0.999302
24	28°C	Axenic	leucine	2.90026e-11	-1.66608
24	28°C	Axenic	lysine	4.09196e-11	-0.858036
24	28°C	Axenic	choline	5.223e-11	-1.11302
24	28°C	Axenic	G3P	2.19484e-11	-1.21378
24	28°C	Axenic	iseleucine	1.86348e-11	0.423738

## Sheet: Table S3
Table S3. Thalassiosira pseudonana transcriptomes compared between axenic and co-culture treatments for the 14°C acclimated strain. Significantly enriched genes under axenic conditions are indicated by pink shading, and under co-culture conditions are indicated by green shading.
locus_tag	hit_description.best.kegg	desc.any.kegg	log2 fold change
10002	hypothetical protein	Tmem184c, 8430433H16Rik, AI645453, AL033298, BC004056, Tmem34; transmembrane protein 184C	0.673477
10006	hypothetical protein; K11839 ubiquitin carboxyl-terminal hydrolase 8 [EC:3.1.2.15]	hypothetical protein; K11839 ubiquitin carboxyl-terminal hydrolase 8 [EC:3.1.2.15]	0.442003
10008	hypothetical protein	multi-sensor signal transduction multi-kinase	0.317664
10012	hypothetical protein	PP2A regulatory subunit TAP46-like	0.902321
10027	hypothetical protein		0.499264
10035	hypothetical protein		-3.22862
10037	hypothetical protein		0.795831
10039	hypothetical protein		-5.09611
10045	hypothetical protein	U5 small nuclear ribonucleoprotein, RNA helicase; K12858 ATP-dependent RNA helicase DDX23/PRP28 [EC:3.6.4.13]	-0.686113
10047	hypothetical protein		-0.933961
10048	hypothetical protein		0.932472
10053	hypothetical protein		0.744278
10055	hypothetical protein		-0.426197
10058	hypothetical protein		-0.710781
10059	hypothetical protein		0.488614
10063	hypothetical protein	formylmethionine deformylase (EC:3.5.1.31)	-2.83818
10064	hypothetical protein		-0.660028
10068	hypothetical protein		-0.263983
10073	hypothetical protein		-0.572681
10077	hypothetical protein; K03094 S-phase kinase-associated protein 1	hypothetical protein; K03094 S-phase kinase-associated protein 1	-0.390581
10078	hypothetical protein		-0.229464
10079	hypothetical protein		-0.497899
10080	hypothetical protein		0.897813
10081	hypothetical protein; K01525 bis(5'-nucleosyl)-tetraphosphatase (symmetrical) [EC:3.6.1.41]	hypothetical protein; K01525 bis(5'-nucleosyl)-tetraphosphatase (symmetrical) [EC:3.6.1.41]	-0.648424
10082	hypothetical protein		1.7937
10083	hypothetical protein		-0.321235
10088	hypothetical protein		1.43086
10091	hypothetical protein	hDer1-2; hypothetical protein; K13989 Derlin-2/3	-0.467852
10092	hypothetical protein		2.51676
10093	hypothetical protein; K00486 kynurenine 3-monooxygenase [EC:1.14.13.9]	hypothetical protein; K00486 kynurenine 3-monooxygenase [EC:1.14.13.9]	2.1052
10095	hypothetical protein; K03678 exosome complex component RRP45	hypothetical protein; K03678 exosome complex component RRP45	0.97621
10096	hypothetical protein		1.18519
10099	hypothetical protein		-2.62933
1010	hypothetical protein	similar to UDP-GlcNAc:betaGal beta-1,3-N-acetylglucosaminyltransferase-like 1	1.45612
10100	hypothetical protein	cyclin protein	-3.10218
10111	hypothetical protein	aldo/keto reductase	-1.1054
10115	hypothetical protein	hypothetical protein; K02371 enoyl-[acyl carrier protein] reductase II [EC:1.3.1.-]	-0.376645
10123	hypothetical protein		-0.638864
10129	hypothetical protein; K07560 D-tyrosyl-tRNA(Tyr) deacylase [EC:3.1.-.-]	hypothetical protein; K07560 D-tyrosyl-tRNA(Tyr) deacylase [EC:3.1.-.-]	-0.716122
10136	hypothetical protein	mutS; DNA mismatch repair protein MutS	1.02801
1014	hypothetical protein	related to histone-lysine N-methyltransferase (ISS)	0.599292
10140	hypothetical protein; K03108 signal recognition particle subunit SRP72	hypothetical protein; K03108 signal recognition particle subunit SRP72	0.758091
10142	hypothetical protein	YALI0F11561p	-0.247674
10146	hypothetical protein; K13121 protein FRA10AC1	hypothetical protein; K13121 protein FRA10AC1	0.416801
10148	hypothetical protein		-0.261542
1015	hypothetical protein		-0.666297
10151	hypothetical protein	novel protein (zgc:56065) (ISS)	-2.75049
10156	hypothetical protein; K11502 centromere protein J	hypothetical protein; K11502 centromere protein J	-0.646205
10157	hypothetical protein		0.431978
10158	hypothetical protein		-0.319027
10164	hypothetical protein	hemolysin-type calcium-binding protein	-0.70814
10169	hypothetical protein		1.34245
1017	hypothetical protein		0.864213
10178	hypothetical protein		0.535655
10183	hypothetical protein		-1.24429
10185	hypothetical protein	similar to predicted protein	-0.410648
10189	hypothetical protein		0.428011
10191	hypothetical protein	sulfate permease	-0.77098
10198	hypothetical protein	S-adenosylmethionine-dependent methyltransferase, putative	-0.457092
10201	hypothetical protein	An08g03040; thioesterase family protein	-0.434088
10207	hypothetical protein		-3.30982
10216	hypothetical protein		-4.02372
10219	hypothetical protein	Lhcf16; protein fucoxanthin chlorophyll a/c protein	-1.60776
1022	hypothetical protein	uncharacterized LOC100802797	0.54308
10222	hypothetical protein		-0.245665
10223	hypothetical protein		-0.285438
10224	hypothetical protein		-1.32562
10228	hypothetical protein		-0.677078
10229	hypothetical protein		-1.4612
1023	hypothetical protein	uncharacterized LOC100252476	-0.257245
10230	hypothetical protein		-0.711019
10232	hypothetical protein		-0.241977
10234	hypothetical protein; K10960 geranylgeranyl reductase [EC:1.3.1.83]	hypothetical protein; K10960 geranylgeranyl reductase [EC:1.3.1.83]	-0.813926
10239	hypothetical protein		-2.5997
10241	hypothetical protein; K09660 mannose-P-dolichol utilization defect 1	hypothetical protein; K09660 mannose-P-dolichol utilization defect 1	-0.813111
10249	hypothetical protein		1.46777
10254	hypothetical protein; K09516 all-trans-retinol 13,14-reductase [EC:1.3.99.23]	hypothetical protein; K09516 all-trans-retinol 13,14-reductase [EC:1.3.99.23]	1.24678
10256	hypothetical protein	chitodextrinase	0.221694
10262	hypothetical protein		-0.843533
10264	hypothetical protein		-1.81197
10271	hypothetical protein		-0.963893
10273	hypothetical protein		2.64855
10277	hypothetical protein		2.79997
10278	hypothetical protein	engB; ribosome biogenesis GTP-binding protein YsxC; K03978 GTP-binding protein	-0.932009
10279	hypothetical protein		-0.257194
10280	hypothetical protein		-1.35094
10286	hypothetical protein		0.941842
10297	hypothetical protein		-1.41223
1031	hypothetical protein		-1.20328
10314	hypothetical protein	hypothetical protein; K07019	-0.389764
10320	hypothetical protein	RING-H2 finger protein ATL80-like	1.0429
10322	hypothetical protein		0.561707
10325	hypothetical protein		-2.60871
10331	hypothetical protein	GLUG domain-containing protein	-1.636
10339	hypothetical protein		-0.268914
10340	hypothetical protein		0.418366
10348	hypothetical protein		-0.685135
10352	hypothetical protein		-0.870668
10353	hypothetical protein		-0.925762
10358	hypothetical protein		-1.31917
10360	hypothetical protein	bZIP7; hypothetical protein	-0.963999
10363	hypothetical protein	set domain-containing protein; K11423 histone-lysine N-methyltransferase SETD2 [EC:2.1.1.43]	-2.01747
10371	hypothetical protein		-1.01773
10374	hypothetical protein		-1.66862
1038	hypothetical protein		-0.921974
10381	hypothetical protein		0.606218
10383	hypothetical protein		-1.77123
10391	hypothetical protein		-1.90324
10395	hypothetical protein		1.21703
10397	hypothetical protein		0.368828
10398	hypothetical protein		0.627644
10403	hypothetical protein	unknown transporter	-0.832677
10404	hypothetical protein	ynaI; hypothetical protein	-1.09912
10405	hypothetical protein	hypothetical protein; K10885 ATP-dependent DNA helicase 2 subunit 2	-0.458924
10407	hypothetical protein		-1.07896
10419	hypothetical protein		-0.426943
10421	hypothetical protein		-3.81849
10425	hypothetical protein		0.711105
10428	hypothetical protein		-0.982286
10433	hypothetical protein	hypothetical protein; K02213 cell division control protein 6	-0.604571
10437	hypothetical protein		0.458529
10442	hypothetical protein		-2.20113
10446	hypothetical protein		-1.77475
10450	hypothetical protein		-0.632141
10453	hypothetical protein		-3.41284
10457	hypothetical protein	MG08681.4; hypothetical protein	-1.16329
10458	hypothetical protein		1.70956
10460	hypothetical protein		0.861868
10465	hypothetical protein		0.418881
10468	hypothetical protein	thiamine-phosphate pyrophosphorylase (EC:2.5.1.3); K00788 thiamine-phosphate pyrophosphorylase [EC:2.5.1.3]	-0.782232
10470	hypothetical protein	uncharacterized LOC100257829	0.349216
10471	hypothetical protein		-0.398619
10474	hypothetical protein		-0.251415
10479	hypothetical protein	valacyclovir hydrolase, putative	-0.418118
10482	hypothetical protein	96.t00007; hypothetical protein	0.333647
10485	hypothetical protein		0.856615
10487	hypothetical protein		-0.353174
10488	hypothetical protein	predicted CDS, putative protein family member, with a coiled coil-4 domain (ISS)	0.189855
1049	oxidoreductase	oxidoreductase	-1.44308
10490	hypothetical protein	mannosyltransferase OCH1-like protein	-1.00231
10493	hypothetical protein	50S ribosomal protein L7/L12, putative	-0.296836
10497	hypothetical protein		-1.06409
105	eukaryotic translation initiation factor 2 alpha subunit; K03237 translation initiation factor 2 subunit 1	eukaryotic translation initiation factor 2 alpha subunit; K03237 translation initiation factor 2 subunit 1	1.01952
10501	DES1; probable microsomal delta-5 desaturase; K12418 fatty acid desaturase (delta-4 desaturase) [EC:1.14.19.-]	DES1; probable microsomal delta-5 desaturase; K12418 fatty acid desaturase (delta-4 desaturase) [EC:1.14.19.-]	-2.47766
10506	hypothetical protein		-0.624422
1051	hypothetical protein		-1.66192
10510	hypothetical protein		2.23782
10515	hypothetical protein		-0.304178
10517	hypothetical protein		-0.787694
10519	hypothetical protein		0.396212
10521	hypothetical protein		1.44881
10524	hypothetical protein		-0.891482
10525	hypothetical protein		-0.543602
10526	hypothetical protein		-0.788111
10527	hypothetical protein	CLC; hypothetical protein	0.424019
10532	hypothetical protein		-0.724457
10539	hypothetical protein		-0.390926
10541	MMSDH; methylmalonate semialdhyde dehydrogenase (EC:1.2.1.27)	MMSDH; methylmalonate semialdhyde dehydrogenase (EC:1.2.1.27)	0.663439
10542	hypothetical protein		-0.597761
10548	hypothetical protein		-0.820619
10550	hypothetical protein	hypothetical protein; K04437 filamin	1.11522
10551	hypothetical protein	haloacid dehalogenase-like hydrolase domain-containing protein	-0.225551
10552	hypothetical protein	hypothetical protein; K10848 DNA excision repair protein ERCC-4 [EC:3.1.-.-]	0.551449
10554	hypothetical protein	pentatricopeptide repeat-containing protein At5g21222-like	0.702367
10559	hypothetical protein; K01814 phosphoribosylformimino-5-aminoimidazole carboxamide ribotide isomerase [EC:5.3.1.16]	hypothetical protein; K01814 phosphoribosylformimino-5-aminoimidazole carboxamide ribotide isomerase [EC:5.3.1.16]	0.372217
1056	hypothetical protein		1.76321
10560	hypothetical protein		0.361701
10567	hypothetical protein; K00820 glucosamine--fructose-6-phosphate aminotransferase (isomerizing) [EC:2.6.1.16]	hypothetical protein; K00820 glucosamine--fructose-6-phosphate aminotransferase (isomerizing) [EC:2.6.1.16]	-1.57378
1057	hypothetical protein	uncharacterized LOC585866	0.475732
10571	hypothetical protein		1.0413
1058	hypothetical protein	carboxymuconolactone decarboxylase; K01607 4-carboxymuconolactone decarboxylase [EC:4.1.1.44]	0.368908
10585	hypothetical protein	pol polyprotein	2.03036
10588	hypothetical protein		-0.41855
10592	hypothetical protein		-0.313538
10595	hypothetical protein		0.941052
10598	hypothetical protein	uncharacterized LOC100793792	-2.01081
1060	hypothetical protein	glutathione-dependent formaldehyde-activating protein	1.46222
10603	hypothetical protein		-1.2114
10604	hypothetical protein	DEHA2F13420p	3.11277
10608	hypothetical protein	exopolysaccharide biosynthesis protein-like protein	-0.390611
10613	hypothetical protein	HSF27; hypothetical protein	-1.13418
10615	hypothetical protein	ankyrin-like protein (ISS)	0.361211
10616	hypothetical protein		-0.159857
10619	hypothetical protein		-0.308045
10626	hypothetical protein	hypothetical protein; K10885 ATP-dependent DNA helicase 2 subunit 2	-1.02973
10628	hypothetical protein		-0.43054
10629	hypothetical protein		-4.6248
10635	hypothetical protein	hypothetical protein; K07140	-0.287263
10654	hypothetical protein		0.684025
10659	hypothetical protein	FabG domain-containing protein	0.82346
10661	hypothetical protein	calcium-binding protein	0.374401
10671	hypothetical protein		1.06497
10673	hypothetical protein		-1.09286
10677	hypothetical protein	hypothetical protein; K04712 sphingolipid delta-4 desaturase [EC:1.14.-.-]	-0.904063
10681	hypothetical protein		-0.580037
10683	hypothetical protein; K12626 U6 snRNA-associated Sm-like protein LSm7	hypothetical protein; K12626 U6 snRNA-associated Sm-like protein LSm7	0.803153
10690	hypothetical protein		-1.15027
10695	hypothetical protein	thYN1; thymocyte nuclear protein 1	0.560687
1071	hypothetical protein		2.96347
10718	hypothetical protein		-0.32254
10723	hypothetical protein		1.4655
10724	hypothetical protein	hypothetical protein; K00472 prolyl 4-hydroxylase [EC:1.14.11.2]	1.39994
10738	hypothetical protein	WD40-like beta Propeller containing protein	-1.8973
10741	hypothetical protein		0.427522
10749	hypothetical protein	peptidase, s8a	-0.778087
1075	hypothetical protein; K15032 mTERF domain-containing protein, mitochondrial	hypothetical protein; K15032 mTERF domain-containing protein, mitochondrial	-0.161583
10750	hypothetical protein	alcohol dehydrogenase	-0.531759
10767	hypothetical protein		1.2536
10768	hypothetical protein		1.95398
1077	hypothetical protein		0.542007
10772	hypothetical protein		0.233451
10774	hypothetical protein	hypothetical protein; K00731 glycoprotein-N-acetylgalactosamine 3-beta-galactosyltransferase [EC:2.4.1.122]	0.482658
10778	hypothetical protein		0.597868
10781	hypothetical protein		0.69348
10787	hypothetical protein; K00472 prolyl 4-hydroxylase [EC:1.14.11.2]	hypothetical protein; K00472 prolyl 4-hydroxylase [EC:1.14.11.2]	-2.78896
10788	hypothetical protein		-0.676114
10800	hypothetical protein		-0.655878
10802	hypothetical protein	phosphodiesterase; K01113 alkaline phosphatase D [EC:3.1.3.1]	-0.90201
10803	hypothetical protein	HSF20; hypothetical protein	1.81226
10805	hypothetical protein	HSF20; hypothetical protein	1.19494
10807	hypothetical protein	HSF20; hypothetical protein	0.296889
10809	hypothetical protein		0.838536
10810	hypothetical protein	hypothetical protein; K01078 acid phosphatase [EC:3.1.3.2]	0.943637
10811	hypothetical protein; K12603 CCR4-NOT transcription complex subunit 6	hypothetical protein; K12603 CCR4-NOT transcription complex subunit 6	0.780911
10812	hypothetical protein	armadillo repeat-containing protein 6-like	-0.329421
10814	hypothetical protein		-0.992949
10816	hypothetical protein		-1.1105
10817	hypothetical protein		-1.03021
10818	hypothetical protein	phenylalanyl-tRNA synthetase subunit beta (EC:6.1.1.20); K01890 phenylalanyl-tRNA synthetase beta chain [EC:6.1.1.20]	0.678722
10819	hypothetical protein		-0.364331
1082	hypothetical protein		-0.398578
10823	hypothetical protein		-0.54955
10828	hypothetical protein		-6.59924
1083	hypothetical protein; K03327 multidrug resistance protein, MATE family	hypothetical protein; K03327 multidrug resistance protein, MATE family	-0.839608
10830	hypothetical protein	TPR Domain containing protein	-3.43597
10831	hypothetical protein	mannosyltransferase OCH1-like protein	-2.39062
10832	hypothetical protein	hemagglutinin/hemolysin-related protein	2.00304
10833	hypothetical protein		-2.787
10835	hypothetical protein	TPR Domain containing protein	-1.49509
10836	hypothetical protein		-1.12582
10837	hypothetical protein	AGL267Cp; K10967 alpha 1,2-mannosyltransferase [EC:2.4.1.-]	-0.492271
10847	hypothetical protein	hsp90-like protein	1.03655
10848	hypothetical protein		-2.50799
10850	hypothetical protein	hypothetical protein; K00227 lathosterol oxidase [EC:1.14.21.6]	0.38033
10853	hypothetical protein		1.48488
10856	hypothetical protein		-0.236016
1086	hypothetical protein	hypothetical protein; K09668 glycosyltransferase-like protein LARGE	0.965088
10860	hypothetical protein		-1.38658
10867	hypothetical protein	carbohydrate-binding protein, putative	0.365288
10869	hypothetical protein	LSM domain-containing protein	-0.265331
10871	hypothetical protein		0.38938
10873	RecA_1; hypothetical protein; K03553 recombination protein RecA	RecA_1; hypothetical protein; K03553 recombination protein RecA	-0.415229
10876	hypothetical protein	DNA ligase, NAD-dependent (EC:6.5.1.2); K01972 DNA ligase (NAD+) [EC:6.5.1.2]	-0.442941
1088	hypothetical protein		0.852228
10885	hypothetical protein	glycoside hydrolase family 16	0.90103
10893	hypothetical protein		-0.761755
10898	hypothetical protein		-0.426261
10899	hypothetical protein		-3.12499
10903	hypothetical protein		-0.350496
10904	hypothetical protein		-0.911817
10905	hypothetical protein; K07573 exosome complex component CSL4	hypothetical protein; K07573 exosome complex component CSL4	-0.373091
10906	hypothetical protein		-0.795688
1091	hypothetical protein	oxidoreductase	-1.80148
10916	hypothetical protein		-2.70842
10917	hypothetical protein		-2.40489
10918	hypothetical protein		-1.1769
10919	hypothetical protein		-2.2595
10925	hypothetical protein		-0.259831
10927	hypothetical protein		-0.538257
10928	hypothetical protein		-0.564414
10929	hypothetical protein	coiled-coil domain-containing protein 164-like	-0.716848
10934	hypothetical protein; K13917 mRNA-capping enzyme [EC:2.7.7.50 3.1.3.33]	hypothetical protein; K13917 mRNA-capping enzyme [EC:2.7.7.50 3.1.3.33]	-0.313256
10935	hypothetical protein	Voltage-gated Ion Channel (VIC) Superfamily	-0.854429
10937	hypothetical protein		1.86144
10938	hypothetical protein		1.80094
1094	hypothetical protein		1.30988
10940	hypothetical protein; K12840 splicing factor 45	hypothetical protein; K12840 splicing factor 45	0.284449
10942	hypothetical protein	hypothetical protein; K09913 hypothetical protein	-1.79983
10943	DXR; 1-deoxy-d-xylulose-5-phosphate reductoisomerase; K00099 1-deoxy-D-xylulose-5-phosphate reductoisomerase [EC:1.1.1.267]	DXR; 1-deoxy-d-xylulose-5-phosphate reductoisomerase; K00099 1-deoxy-D-xylulose-5-phosphate reductoisomerase [EC:1.1.1.267]	1.15181
10947	hypothetical protein		-2.46943
10948	hypothetical protein	helicase domain protein	-0.31174
1095	hypothetical protein; K01419 ATP-dependent HslUV protease, peptidase subunit HslV [EC:3.4.25.2]	hypothetical protein; K01419 ATP-dependent HslUV protease, peptidase subunit HslV [EC:3.4.25.2]	0.758019
10951	hypothetical protein		-2.20414
10952	hypothetical protein		-0.251892
10963	hypothetical protein		-0.198523
10964	hypothetical protein		-0.783498
10969	hypothetical protein		0.340182
10972	hypothetical protein	methyltransferase type 12	-0.388758
10976	hypothetical protein	pseudouridine synthase Rlu family protein; K06177 tRNA pseudouridine32 synthase / 23S rRNA pseudouridine746 synthase [EC:5.4.99.28 5.4.99.29]	-0.578679
10978	hypothetical protein		-0.666521
10984	hypothetical protein		-0.615676
10985	ubiquitin-conjugating enzyme (EC:6.3.2.19); K04649 ubiquitin-conjugating enzyme (huntingtin interacting protein 2) [EC:6.3.2.19]	ubiquitin-conjugating enzyme (EC:6.3.2.19); K04649 ubiquitin-conjugating enzyme (huntingtin interacting protein 2) [EC:6.3.2.19]	0.319189
10986	hypothetical protein	signal peptide	-1.98285
10989	hypothetical protein		-3.01109
10996	hypothetical protein		-3.0315
10997	hypothetical protein		1.77699
11005	hypothetical protein		0.241258
11018	hypothetical protein		-0.684963
11019	hypothetical protein	FAT4; FAT tumor suppressor homolog 4 (Drosophila)	-0.382599
11024	hypothetical protein		-3.19705
11025	hypothetical protein		-0.348319
11026	hypothetical protein		-1.35747
11028	hypothetical protein	dsCYC7; hypothetical protein	-2.42231
11029	hypothetical protein		-3.41579
11037	hypothetical protein	protein kinase	-3.44481
11038	hypothetical protein		-2.03943
11039	hypothetical protein	uncharacterized LOC100158785	-3.91054
11045	hypothetical protein	protein kinase	-2.44599
11054	hypothetical protein		0.822895
11059	hypothetical protein		-0.922396
11068	PSA6; 26S proteasome subunit; K02730 20S proteasome subunit alpha 1 [EC:3.4.25.1]	PSA6; 26S proteasome subunit; K02730 20S proteasome subunit alpha 1 [EC:3.4.25.1]	0.36859
11069	hypothetical protein; K15277 solute carrier family 35 (adenosine 3'-phospho 5'-phosphosulfate transporter), member B3	hypothetical protein; K15277 solute carrier family 35 (adenosine 3'-phospho 5'-phosphosulfate transporter), member B3	-0.657716
11074	hypothetical protein	hypothetical protein; K08994 putative membrane protein	-0.3985
11075	pyruvate carboxylase; K01958 pyruvate carboxylase [EC:6.4.1.1]	pyruvate carboxylase; K01958 pyruvate carboxylase [EC:6.4.1.1]	-0.738479
11076	pyruvate carboxylase; K01958 pyruvate carboxylase [EC:6.4.1.1]	pyruvate carboxylase; K01958 pyruvate carboxylase [EC:6.4.1.1]	-0.689961
11077	hypothetical protein	putative cell wall-anchored protein	2.04253
11079	hypothetical protein		1.74417
11084	hypothetical protein	putative cell wall-anchored protein	-1.61485
11085	hypothetical protein	pentatricopeptide repeat-containing protein	0.28625
11086	hypothetical protein		2.8136
11087	hypothetical protein		-0.91577
11088	hypothetical protein	prolyl 4-hydroxylase subunit alpha-2-like; K00472 prolyl 4-hydroxylase [EC:1.14.11.2]	-0.660375
11089	hypothetical protein		1.46687
1109	hypothetical protein		-0.309974
11091	hypothetical protein	serine/threonine protein kinase	0.53987
11101	hypothetical protein	325.t00010; hypothetical protein	3.586
11103	hypothetical protein	hypothetical protein; K08506 syntaxin of plants SYP7	-0.460275
11106	hypothetical protein	protein SET DOMAIN GROUP 40-like	-0.414577
11109	hypothetical protein	Na+/H+ exchanger	-2.42474
1111	hypothetical protein		0.868521
11111	hypothetical protein	protein FAM203A-like	0.999129
11115	hypothetical protein		0.805806
11117	hypothetical protein		4.98
11118	hypothetical protein		2.93308
11130	hypothetical protein		0.666081
11133	hypothetical protein		1.51827
11139	hypothetical protein		-1.05674
11145	hypothetical protein		1.11238
11146	hypothetical protein	FAD dependent oxidoreductase precursor	0.683531
11148	hypothetical protein	HSF1; heat shock factor, DNA-binding	0.395583
11155	hypothetical protein	HSF21; hypothetical protein	-2.58627
11156	hypothetical protein	HSF21; hypothetical protein	-2.09101
11162	hypothetical protein		1.09428
11163	hypothetical protein		1.13646
11164	hypothetical protein		-2.01333
11165	hypothetical protein		-0.370254
11167	hypothetical protein	peptidase, s8a	-1.50478
11173	hypothetical protein		-0.86323
11175	hypothetical protein		0.551239
11176	hypothetical protein	uncharacterized LOC583499	-1.68187
11179	hypothetical protein	hypothetical protein; K00773 queuine tRNA-ribosyltransferase [EC:2.4.2.29]	0.572358
1118	hypothetical protein		-0.397874
11180	hypothetical protein	protein kinase	0.371714
11183	hypothetical protein		-0.552614
11191	hypothetical protein		-0.884433
11193	hypothetical protein	UPF0361 protein C3orf37 homolog	-0.614899
11195	hypothetical protein		0.567741
11199	hypothetical protein	CCR4-NOT transcription complex subunit, putative (EC:3.1.13.4)	-1.37782
11205	hypothetical protein		3.98668
11208	hypothetical protein	ADL392Wp	1.1846
11218	hypothetical protein		2.30364
11219	hypothetical protein		0.289805
1122	hypothetical protein	hypothetical protein; K15272 solute carrier family 35 (UDP-sugar transporter), member A1/2/3	-0.587233
11220	hypothetical protein; K15026 translation initiation factor 2A	hypothetical protein; K15026 translation initiation factor 2A	1.36083
11224	hypothetical protein		-0.678778
11226	hypothetical protein	LOC443629 protein (ISS)	-3.84569
11229	hypothetical protein	channel protein of hemolysin III family	0.762622
11231	hypothetical protein		-0.720459
11232	hypothetical protein		-0.725979
11239	hypothetical protein		-2.66051
11247	hypothetical protein	similar to predicted protein	2.2186
1125	hypothetical protein	CG11596 gene product from transcript CG11596-RC	0.338372
11265	hypothetical protein		-0.646608
11267	hypothetical protein	cyclin protein	-2.83896
11268	hypothetical protein	GK14787 gene product from transcript GK14787-RA	-0.682079
11273	hypothetical protein		1.06402
11275	hypothetical protein		0.519298
11283	hypothetical protein		-0.778388
11286	hypothetical protein	auxilin-like protein	0.20947
11287	hypothetical protein	multi-sensor signal transduction multi-kinase	1.55659
11294	hypothetical protein; K14648 poly(U)-specific endoribonuclease [EC:3.1.-.-]	hypothetical protein; K14648 poly(U)-specific endoribonuclease [EC:3.1.-.-]	-0.309367
11295	hypothetical protein		0.716843
11296	hypothetical protein		0.458588
11300	hypothetical protein		0.776621
11305	hypothetical protein		0.446467
11306	hypothetical protein		-0.976077
11307	hypothetical protein	Os01g0121700	-0.777314
1131	hypothetical protein		0.893935
11312	hypothetical protein	hypothetical protein; K10801 methyl-CpG-binding domain protein 4 [EC:3.2.2.-]	-0.591507
11315	hypothetical protein	novel protein (zgc:56065) (ISS)	0.708546
1132	hypothetical protein		-0.442298
11325	amino acid/polyamine transporter family II protein-like protein	amino acid/polyamine transporter family II protein-like protein	-0.745727
11330	hypothetical protein	Os05g0489100; K00472 prolyl 4-hydroxylase [EC:1.14.11.2]	-2.11223
11331	hypothetical protein	amino acid-binding ACT domain-containing protein; K03567 glycine cleavage system transcriptional repressor	-1.66001
11332	hypothetical protein	enyol-coa hydratase (EC:4.2.1.17)	-0.628622
11337	hypothetical protein		-1.09119
11338	hypothetical protein		-1.25914
1134	dual specificity phosphatase	dual specificity phosphatase	-1.42374
11341	hypothetical protein	aspartate/tyrosine/aromatic aminotransferase	-1.0835
11343	hypothetical protein		-1.37945
11346	hypothetical protein		0.513175
1135	hypothetical protein		-0.741243
11354	hypothetical protein		0.670292
11357	hypothetical protein		-3.38693
11360	hypothetical protein		1.42257
11366	hypothetical protein		1.87433
11367	hypothetical protein	alpha-L-rhamnosidase	1.01015
11373	hypothetical protein		-0.543066
11377	hypothetical protein		-0.280883
11383	hypothetical protein		0.893038
11387	hypothetical protein	cellular retinaldehyde binding/alpha-tocopherol transport family protein	0.765939
11390	hypothetical protein		-1.23971
11399	hypothetical protein		0.42116
1140	hypothetical protein	VAD1; GRAM domain family protein	-1.00294
11401	hypothetical protein	putative 2-nitropropane dioxygenase	-2.66887
11411	CSN1; precursor of synthase (EC:2.3.3.1); K01647 citrate synthase [EC:2.3.3.1]	CSN1; precursor of synthase (EC:2.3.3.1); K01647 citrate synthase [EC:2.3.3.1]	1.22189
11412	hypothetical protein		-1.2026
11418	hypothetical protein		-2.58952
11420	hypothetical protein		0.323084
11424	hypothetical protein		1.77431
11425	hypothetical protein		-4.59055
11426	hypothetical protein		-5.83835
11430	hypothetical protein		-3.13217
11431	hypothetical protein		-0.612435
11436	hypothetical protein		-3.2396
11437	hypothetical protein		1.33936
11438	hypothetical protein	IPO11; importin 11	0.336261
11439	hypothetical protein		0.394492
11442	hypothetical protein	peptidase, s8a	0.487427
11453	hypothetical protein		-0.567636
11454	hypothetical protein	CPNE1b; copine 1	0.234557
11460	hypothetical protein		0.870811
11462	hypothetical protein		-0.797733
11474	hypothetical protein	pentatricopeptide repeat-containing protein	0.61517
11478	hypothetical protein		0.530656
11480	hypothetical protein	ser/thr kinase	0.447885
11486	hypothetical protein		0.499141
11487	hypothetical protein		5.63057
11498	hypothetical protein	uncharacterized LOC100220653; K03124 transcription initiation factor TFIIB	0.306492
1150	hypothetical protein	rsuA; ribosomal small subunit pseudouridine synthase A	-0.702033
11500	hypothetical protein	similar to ankyrin repeat domain 28	-0.626781
11501	FCP3; pt17531-like protein	FCP3; pt17531-like protein	-0.901453
11503	hypothetical protein		-0.733449
11504	hypothetical protein		1.00279
11510	hypothetical protein		-1.89592
11514	hypothetical protein		-3.50701
11515	hypothetical protein	HSF24; hypothetical protein	-4.36483
11516	hypothetical protein		0.356563
11522	hypothetical protein		-1.35673
11523	hypothetical protein		-3.57517
11529	hypothetical protein		-0.736329
11530	hypothetical protein	hypothetical protein; K09701 hypothetical protein	-1.08309
11534	hypothetical protein		-1.08872
11543	hypothetical protein		-0.870079
11545	hypothetical protein	protein scp/tpx-1/ag5/pr-1/sc7 domain-containing protein	0.882786
11559	hypothetical protein		1.64138
11564	hypothetical protein	cleavage induced hypothetical protein	-1.55674
11572	hypothetical protein		-1.0753
11575	hypothetical protein		-0.448142
11585	hypothetical protein		1.01234
11586	hypothetical protein		-1.87524
11588	hypothetical protein		0.344861
11589	hypothetical protein	cell division control protein 48 homolog B-like	0.371089
11590	hypothetical protein		-0.857436
11592	hypothetical protein	RNF151; ring finger protein 151	-0.505008
11594	hypothetical protein	similar to predicted protein	-1.1606
11606	hypothetical protein	pentatricopeptide repeat-containing protein At2g32230, mitochondrial-like	-0.535793
11609	hypothetical protein		0.27647
1161	hypothetical protein		-0.494519
11612	hypothetical protein	putative peptide synthase SimD6 (ISS)	0.487182
11614	ATP binding protein; K06883	ATP binding protein; K06883	-0.296232
11615	catalase/peroxidase HPI; K03782 catalase-peroxidase [EC:1.11.1.21]	catalase/peroxidase HPI; K03782 catalase-peroxidase [EC:1.11.1.21]	-1.03083
11616	hypothetical protein		-2.50051
11618	hypothetical protein		0.385303
11621	hypothetical protein		-0.801295
11623	hypothetical protein	HSF31; hypothetical protein	2.40645
11624	hypothetical protein	pre-mRNA polyadenylation factor, putative; K14405 pre-mRNA 3'-end-processing factor FIP1	-0.369754
11627	hypothetical protein		-0.558372
11629	hypothetical protein		-0.920513
11632	hypothetical protein		-1.0284
11639	hypothetical protein		-1.00312
11640	hypothetical protein	similar to predicted protein	-0.545486
11646	hypothetical protein		-0.340661
1165	hypothetical protein; K01519 inosine triphosphate pyrophosphatase [EC:3.6.1.19]	hypothetical protein; K01519 inosine triphosphate pyrophosphatase [EC:3.6.1.19]	-0.436927
11654	hypothetical protein		0.339868
11665	hypothetical protein		0.343742
11667	hypothetical protein		-1.48155
11676	hypothetical protein		0.748734
11680	hypothetical protein		-0.604704
11688	hypothetical protein		2.43364
11691	hypothetical protein		-2.3825
11693	hypothetical protein	alanine-tRNA ligase (EC:6.1.1.7)	-0.320448
11695	hypothetical protein		0.569135
11697	hypothetical protein		6.47696
11698	hypothetical protein		-0.473528
11707	hypothetical protein	VDL2; precursor of protein violaxanthin deepoxidase-like protein	-0.645067
11710	hypothetical protein		0.929576
11712	hypothetical protein		1.76137
11717	hypothetical protein		-0.713066
11718	hypothetical protein		0.298602
11719	hypothetical protein		-0.72013
1173	hypothetical protein	HSF11; hypothetical protein	-0.745893
11731	hypothetical protein	17.m07886; hypothetical protein	1.432
11733	hypothetical protein		-1.18827
11734	hypothetical protein		-1.62743
11737	hypothetical protein		-0.782087
11738	hypothetical protein		-4.13358
11739	hypothetical protein		1.22435
11743	hypothetical protein	S-layer protein	-1.89964
11744	hypothetical protein; K06970 23S rRNA (adenine1618-N6)-methyltransferase [EC:2.1.1.181]	hypothetical protein; K06970 23S rRNA (adenine1618-N6)-methyltransferase [EC:2.1.1.181]	0.404749
11746	hypothetical protein		-0.506782
11747	hypothetical protein		-0.486823
11749	hypothetical protein		-1.03437
11750	hypothetical protein	vacuolar sorting protein 9 domain-containing protein	0.336181
11751	hypothetical protein		-0.542575
11756	hypothetical protein		0.932485
11757	hypothetical protein		0.347997
11758	hypothetical protein		-2.4561
11760	hypothetical protein		2.25538
11761	ALDO4; Fructose-1,6-bisphosphatase aldolase (EC:4.1.2.13)	ALDO4; Fructose-1,6-bisphosphatase aldolase (EC:4.1.2.13)	-4.4435
11762	hypothetical protein	2OG-Fe(II) oxygenase family oxidoreductase	-0.278628
11777	hypothetical protein	uncharacterized LOC576357	-1.11635
11788	hypothetical protein		-0.440993
11789	hypothetical protein		-0.586981
11790	hypothetical protein		-2.35724
11794	hypothetical protein		-0.926033
11795	hypothetical protein	zinc finger protein 36, C3H1 type-like 1-like	-2.20225
11796	hypothetical protein		-1.06159
11799	hypothetical protein		-0.868409
11801	hypothetical protein	16S ribosomal RNA methyltransferase RsmE	-0.509223
1181	hypothetical protein		-6.16669
11823	hypothetical protein	ankyrin repeat-containing protein At2g01680-like	-3.35904
11825	hypothetical protein		0.920195
11826	hypothetical protein		0.433715
11831	hypothetical protein		-1.05823
11832	hypothetical protein		-0.274987
11833	hypothetical protein		-0.369915
11836	hypothetical protein		-2.35597
11842	hypothetical protein	IMP2; mitochondrial inner membrane signal peptidase; K09648 mitochondrial inner membrane protease subunit 2 [EC:3.4.21.-]	0.621612
11846	hypothetical protein		-0.593337
11851	hypothetical protein		-0.917171
11854	hypothetical protein		-2.50739
11855	hypothetical protein		-2.52618
11858	hypothetical protein		-0.729603
1186	hypothetical protein		0.49048
11867	hypothetical protein		-0.594826
11868	hypothetical protein		0.742831
11878	hypothetical protein	hypothetical protein; K13806 sn1-specific diacylglycerol lipase [EC:3.1.1.-]	-0.224313
11879	hypothetical protein		-0.336584
11896	hypothetical protein		-0.886867
11902	hypothetical protein		-0.343021
11905	hypothetical protein		-1.41553
11906	hypothetical protein		-2.91287
11913	hypothetical protein; K03424 TatD DNase family protein [EC:3.1.21.-]	hypothetical protein; K03424 TatD DNase family protein [EC:3.1.21.-]	-0.199415
11918	hypothetical protein		-1.11116
1192	hypothetical protein		-3.54423
11921	hypothetical protein		0.576274
11924	hypothetical protein	Os10g0495200	-1.28685
11926	hypothetical protein		1.18191
11927	hypothetical protein		-0.371346
1193	hypothetical protein	Protein kinase domain containing protein (EC:2.7.11.1); K08282 non-specific serine/threonine protein kinase [EC:2.7.11.1]	-0.344616
11933	hypothetical protein		-1.12705
11934	hypothetical protein		0.899151
11938	hypothetical protein	retinol dehydrogenase 12-like; K11153 retinol dehydrogenase 12 [EC:1.1.1.-]	-0.27323
11939	hypothetical protein		-1.16026
11941	hypothetical protein		-0.313147
11945	hypothetical protein	nicotinamidase (EC:3.5.1.19)	-0.982336
11947	hypothetical protein	nicotinamidase, putative	-1.87258
1195	hypothetical protein		-0.525019
11951	hypothetical protein	cbr1; carbonyl reductase 1; K00079 carbonyl reductase 1 [EC:1.1.1.184 1.1.1.189 1.1.1.197]	-1.35072
11953	hypothetical protein	ACS3; long chain acyl-CoA synthetase (EC:6.2.1.3)	-3.68372
1196	hypothetical protein		-0.714336
11960	hypothetical protein		-0.45609
11963	hypothetical protein	hypothetical protein; K01183 chitinase [EC:3.2.1.14]	-0.478309
11965	hypothetical protein		-0.504913
11966	hypothetical protein	zgc:158847	-0.343344
11968	hypothetical protein		-1.38344
1197	hypothetical protein	Drug/Metabolite Transporter (DMT) Superfamily	-0.343213
11970	hypothetical protein	nucleoside-diphosphate-sugar epimerases-like protein	-0.493148
11974	hypothetical protein	dmxl2; Dmx-like 2	1.04203
11975	hypothetical protein		-2.62233
11977	hypothetical protein	neutral zinc metalloprotease	0.436718
11978	hypothetical protein	hypothetical protein; K00387 sulfite oxidase [EC:1.8.3.1]	2.31169
11981	hypothetical protein		-0.812611
11984	hypothetical protein		2.60049
11993	hypothetical protein	cystathionine gamma-synthase (EC:4.4.1.11); K01761 methionine-gamma-lyase [EC:4.4.1.11]	2.70291
11996	hypothetical protein; K05288 phosphatidylinositol glycan, class O	hypothetical protein; K05288 phosphatidylinositol glycan, class O	0.280806
11998	hypothetical protein		-0.412834
12008	hypothetical protein		-2.35125
12009	hypothetical protein		-3.33093
12011	hypothetical protein	TRA1; translin-like protein	-0.866197
12012	hypothetical protein	407.t00004; hypothetical protein	0.868257
12013	hypothetical protein		0.290435
12014	hypothetical protein		0.871841
12024	hypothetical protein		-2.69097
1203	hypothetical protein	Os05g0270400	0.47597
12030	aspartate aminotransferase	aspartate aminotransferase	-0.698437
1204	hypothetical protein		-1.58943
12044	hypothetical protein		-1.19931
12049	hypothetical protein		-0.967418
12050	hypothetical protein	Auxin Efflux Carrier family protein; K07088	2.40062
12052	hypothetical protein		-0.705207
12055	hypothetical protein		-4.95498
12070	NDK1; probable nucleoside disphosphate kinase (EC:2.7.4.6); K00940 nucleoside-diphosphate kinase [EC:2.7.4.6]	NDK1; probable nucleoside disphosphate kinase (EC:2.7.4.6); K00940 nucleoside-diphosphate kinase [EC:2.7.4.6]	2.99158
12075	hypothetical protein	peptidase, s8a	-3.57809
12076	hypothetical protein; K11322 enhancer of polycomb-like protein	hypothetical protein; K11322 enhancer of polycomb-like protein	0.346535
12079	hypothetical protein		-0.576901
12087	hypothetical protein		-1.52367
12088	hypothetical protein; K06944	hypothetical protein; K06944	0.323994
12089	hypothetical protein	uncharacterized LOC100279074	-0.584229
12091	hypothetical protein	uncharacterized LOC100253777	0.510621
12095	hypothetical protein	metallo-beta-lactamase domain-containing protein	1.44769
12097	Lhcx6; fucoxanthin chlorophyll a/c protein, LI818 clade	Lhcx6; fucoxanthin chlorophyll a/c protein, LI818 clade	1.11166
12100	hypothetical protein		0.590987
12103	hypothetical protein		0.618325
12107	hypothetical protein		1.3928
12114	hypothetical protein	glucosidase 2 subunit beta, putative	-1.19671
12116	hypothetical protein	HSF21; hypothetical protein	-0.601462
12118	hypothetical protein		-1.05232
12120	hypothetical protein	NAD(P)H azoreductase	-7.21121
12132	hypothetical protein		0.742626
12135	hypothetical protein		-0.392503
12137	hypothetical protein		-0.955491
1214	hypothetical protein	UPF0679 protein C14orf101-like	-2.14737
12149	hypothetical protein		-0.930107
12152	hypothetical protein	FABB; 3-oxoacyl-[acyl-carrier-protein] synthase	1.02748
12153	hypothetical protein	hypothetical protein; K12865 polyglutamine-binding protein 1	-0.89998
12160	hypothetical protein		-1.30549
12162	hypothetical protein	copper amine oxidase domain-containing protein	0.712335
12164	hypothetical protein		-0.351311
12171	hypothetical protein		1.52909
12172	hypothetical protein		-1.10848
12179	hypothetical protein		-3.39314
1218	hypothetical protein	sodium-coupled neutral amino acid transporter, putative	-0.261499
12180	hypothetical protein		-0.430301
12188	hypothetical protein		0.809127
12189	hypothetical protein		0.638835
1219	hypothetical protein	pili assembly chaperone-like	-0.178864
12193	hypothetical protein		0.317978
12196	hypothetical protein		0.384677
12197	hypothetical protein		0.539313
12206	hypothetical protein	hypothetical protein; K08994 putative membrane protein	-1.0473
12234	ACACB; acetyl-CoA carboxylase beta; K11262 acetyl-CoA carboxylase / biotin carboxylase [EC:6.4.1.2 6.3.4.14]	ACACB; acetyl-CoA carboxylase beta; K11262 acetyl-CoA carboxylase / biotin carboxylase [EC:6.4.1.2 6.3.4.14]	1.06395
1225	hypothetical protein; K00898 pyruvate dehydrogenase kinase [EC:2.7.11.2]	hypothetical protein; K00898 pyruvate dehydrogenase kinase [EC:2.7.11.2]	-0.370777
12292	hypothetical protein	ABC transporter	-0.245698
1230	hypothetical protein		0.408346
1237	hypothetical protein	similar to Bernardinelli-Seip congenital lipodystrophy 2 homolog (human)	-0.404722
1238	hypothetical protein	lactoylglutathione lyase family protein / glyoxalase I family protein (ISS)	-0.94795
12403	ISW2; chromatin remodeling complex Adenosinetriphosphatase (EC:3.6.1.3); K01509 adenosinetriphosphatase [EC:3.6.1.3]	ISW2; chromatin remodeling complex Adenosinetriphosphatase (EC:3.6.1.3); K01509 adenosinetriphosphatase [EC:3.6.1.3]	0.857567
1241	hypothetical protein		-0.796952
1243	hypothetical protein	ADR015Wp	-0.989146
12441	inositol hexakisphosphate and diphosphoinositol-pentakisphosphate kinase-like; K13024 inositol hexakisphosphate/diphosphoinositol-pentakisphosphate kinase [EC:2.7.4.21 2.7.4.24]	inositol hexakisphosphate and diphosphoinositol-pentakisphosphate kinase-like; K13024 inositol hexakisphosphate/diphosphoinositol-pentakisphosphate kinase [EC:2.7.4.21 2.7.4.24]	0.577627
1249	hypothetical protein		-1.08437
12500	CHR914; chromatin remodeling complex subunit; K11654 SWI/SNF-related matrix-associated actin-dependent regulator of chromatin subfamily A member 5 [EC:3.6.4.-]	CHR914; chromatin remodeling complex subunit; K11654 SWI/SNF-related matrix-associated actin-dependent regulator of chromatin subfamily A member 5 [EC:3.6.4.-]	0.239517
1254	hypothetical protein		-0.663859
1255	hypothetical protein; K14309 nuclear pore complex protein Nup93	hypothetical protein; K14309 nuclear pore complex protein Nup93	0.220375
12570	helicase_2	helicase_2	-0.584895
12602	hypothetical protein	MYO5; myosin heavy chain-like protein	0.815797
12637	myoA3; hypothetical protein; K10357 myosin V	myoA3; hypothetical protein; K10357 myosin V	0.686628
12662	hypothetical protein	Cyclopropane-fatty-acyl-phospholipid synthase; K00574 cyclopropane-fatty-acyl-phospholipid synthase [EC:2.1.1.79]	2.66144
1268	hypothetical protein		0.439609
12729	trehalose-6-phosphate synthase; K00697 alpha,alpha-trehalose-phosphate synthase (UDP-forming) [EC:2.4.1.15]; K01087 trehalose-phosphatase [EC:3.1.3.12]	trehalose-6-phosphate synthase; K00697 alpha,alpha-trehalose-phosphate synthase (UDP-forming) [EC:2.4.1.15]; K01087 trehalose-phosphatase [EC:3.1.3.12]	0.19004
12758	hypothetical protein	Receptor protein kinase-like protein	-0.771515
12810	hypothetical protein; K14293 importin subunit beta-1	hypothetical protein; K14293 importin subunit beta-1	0.661583
12846	hypothetical protein; K10875 DNA repair and recombination protein RAD54 and RAD54-like protein [EC:3.6.4.-]	hypothetical protein; K10875 DNA repair and recombination protein RAD54 and RAD54-like protein [EC:3.6.4.-]	0.241399
12859	ribonuclease	ribonuclease	1.2819
1288	hypothetical protein		0.588347
1291	hypothetical protein		1.19656
1294	hypothetical protein; K10740 replication factor A3	hypothetical protein; K10740 replication factor A3	0.743608
12943	hypothetical protein; K00670 peptide alpha-N-acetyltransferase [EC:2.3.1.88]	hypothetical protein; K00670 peptide alpha-N-acetyltransferase [EC:2.3.1.88]	0.247772
12960	hypothetical protein; K15305 vacuole morphology and inheritance protein 14	hypothetical protein; K15305 vacuole morphology and inheritance protein 14	0.463385
12971	hypothetical protein; K14788 ribosome biogenesis protein ENP2	hypothetical protein; K14788 ribosome biogenesis protein ENP2	-0.718269
12982	hypothetical protein; K14572 midasin	hypothetical protein; K14572 midasin	1.36665
13021	probable amp deaminase (EC:3.5.4.6); K01490 AMP deaminase [EC:3.5.4.6]	probable amp deaminase (EC:3.5.4.6); K01490 AMP deaminase [EC:3.5.4.6]	0.938428
13023	hypothetical protein; K01262 Xaa-Pro aminopeptidase [EC:3.4.11.9]	hypothetical protein; K01262 Xaa-Pro aminopeptidase [EC:3.4.11.9]	0.388561
13064	glutamate-cysteine ligase (EC:6.3.2.2); K11204 glutamate--cysteine ligase catalytic subunit [EC:6.3.2.2]	glutamate-cysteine ligase (EC:6.3.2.2); K11204 glutamate--cysteine ligase catalytic subunit [EC:6.3.2.2]	0.980193
13065	hypothetical protein; K00624 carnitine O-acetyltransferase [EC:2.3.1.7]	hypothetical protein; K00624 carnitine O-acetyltransferase [EC:2.3.1.7]	-0.374828
1308	hypothetical protein	hypothetical protein; K00472 prolyl 4-hydroxylase [EC:1.14.11.2]	-2.71961
13089	ABC transporter family; K06158 ATP-binding cassette, subfamily F, member 3	ABC transporter family; K06158 ATP-binding cassette, subfamily F, member 3	1.27514
1309	hypothetical protein	hypothetical protein; K00472 prolyl 4-hydroxylase [EC:1.14.11.2]	-1.08205
1310	hypothetical protein; K00273 D-amino-acid oxidase [EC:1.4.3.3]	hypothetical protein; K00273 D-amino-acid oxidase [EC:1.4.3.3]	2.09339
1311	hypothetical protein	Golgi to endosome transport protein (Ent3), putative	-0.388547
13117	hypothetical protein	GTP-binding elongation factor Tu	0.380623
13149	dynein intermediate chain 2; K10409 dynein intermediate chain 1, axonemal	dynein intermediate chain 2; K10409 dynein intermediate chain 1, axonemal	0.316109
13175	ABC transporter, ATP binding protein	ABC transporter, ATP binding protein	0.740523
13224	pabA; polyadenlyte binding protein; K13126 polyadenylate-binding protein	pabA; polyadenlyte binding protein; K13126 polyadenylate-binding protein	0.975627
13254	RNA helicase	RNA helicase	0.771407
1326	hypothetical protein; K00958 sulfate adenylyltransferase [EC:2.7.7.4]	hypothetical protein; K00958 sulfate adenylyltransferase [EC:2.7.7.4]	1.47861
13335	hypothetical protein; K12858 ATP-dependent RNA helicase DDX23/PRP28 [EC:3.6.4.13]	hypothetical protein; K12858 ATP-dependent RNA helicase DDX23/PRP28 [EC:3.6.4.13]	0.31929
13393	2-isopropylmalate synthase (EC:2.3.3.13); K01649 2-isopropylmalate synthase [EC:2.3.3.13]	2-isopropylmalate synthase (EC:2.3.3.13); K01649 2-isopropylmalate synthase [EC:2.3.3.13]	0.565975
13427	hypothetical protein	unknown kinase with aarF domain; K08869 aarF domain-containing kinase	-0.715894
1344	hypothetical protein	protein scp/tpx-1/ag5/pr-1/sc7 domain-containing protein	0.848491
13444	hypothetical protein; K00297 methylenetetrahydrofolate reductase (NADPH) [EC:1.5.1.20]	hypothetical protein; K00297 methylenetetrahydrofolate reductase (NADPH) [EC:1.5.1.20]	0.961976
13448	syntaxin-interacting protein unc-18; K15292 syntaxin-binding protein 1	syntaxin-interacting protein unc-18; K15292 syntaxin-binding protein 1	0.237467
13482	hypothetical protein; K12447 UDP-sugar pyrophosphorylase [EC:2.7.7.64]	hypothetical protein; K12447 UDP-sugar pyrophosphorylase [EC:2.7.7.64]	0.676797
13485	xanthine uracil permease; K03458 nucleobase:cation symporter-2, NCS2 family	xanthine uracil permease; K03458 nucleobase:cation symporter-2, NCS2 family	-2.02125
13551	hypothetical protein	ABC(ATP-binding) family transporter	2.65463
1356	hypothetical protein		1.43903
13572	MTS1; methionyl-trna synthetase; K01874 methionyl-tRNA synthetase [EC:6.1.1.10]	MTS1; methionyl-trna synthetase; K01874 methionyl-tRNA synthetase [EC:6.1.1.10]	1.04718
13578	hypothetical protein; K13181 ATP-dependent RNA helicase DDX27 [EC:3.6.4.13]	hypothetical protein; K13181 ATP-dependent RNA helicase DDX27 [EC:3.6.4.13]	-0.560831
13647	hypothetical protein; K13998 dihydrofolate reductase / thymidylate synthase [EC:1.5.1.3 2.1.1.45]	hypothetical protein; K13998 dihydrofolate reductase / thymidylate synthase [EC:1.5.1.3 2.1.1.45]	1.73804
13653	t-complex protein 1 ETA subunit; K09499 T-complex protein 1 subunit eta	t-complex protein 1 ETA subunit; K09499 T-complex protein 1 subunit eta	0.493035
1366	hypothetical protein	unknown protease	0.630594
1373	hypothetical protein		-2.0407
1374	hypothetical protein; K11294 nucleolin	hypothetical protein; K11294 nucleolin	0.810933
13740	hypothetical protein	Early-responsive to dehydration	0.193638
1376	hypothetical protein	uncharacterized LOC100835123	-0.167923
13806	hypothetical protein; K01886 glutaminyl-tRNA synthetase [EC:6.1.1.18]	hypothetical protein; K01886 glutaminyl-tRNA synthetase [EC:6.1.1.18]	-0.289381
1382	hypothetical protein	cytoplasmic protein	0.728968
1385	hypothetical protein; K14347 solute carrier family 10 (sodium/bile acid cotransporter), member 7	hypothetical protein; K14347 solute carrier family 10 (sodium/bile acid cotransporter), member 7	-0.980898
13877	hypothetical protein	CPNE1b; copine 1	0.95522
13884	ABC-transporter like protein; K03235 elongation factor 3	ABC-transporter like protein; K03235 elongation factor 3	1.4517
13887	hypothetical protein	inorganic anion exchanger (predicted)	1.16677
13909	eh domain-containing protein	eh domain-containing protein	-0.563819
1393	structural maintenance of chromosomes 2; K06674 structural maintenance of chromosome 2	structural maintenance of chromosomes 2; K06674 structural maintenance of chromosome 2	1.36722
14028	hypothetical protein	sugar transporter	-0.221669
14030	hypothetical protein; K13412 calcium-dependent protein kinase [EC:2.7.11.1]	hypothetical protein; K13412 calcium-dependent protein kinase [EC:2.7.11.1]	0.874684
1407	hypothetical protein		-0.398677
1408	hypothetical protein		0.509578
14106	hypothetical protein	uncharacterized LOC100250226	-0.890505
1412	hypothetical protein	traB domain-containing protein-like	-4.52401
14140	hypothetical protein	PDIL5-4; protein PDI-like 5-4	0.139394
14147	hypothetical protein; K01754 threonine dehydratase [EC:4.3.1.19]	hypothetical protein; K01754 threonine dehydratase [EC:4.3.1.19]	0.606152
1418	hypothetical protein	cyclophilin type peptidyl-prolyl cis-trans isomerase	-1.05164
14192	hypothetical protein; K01772 ferrochelatase [EC:4.99.1.1]	hypothetical protein; K01772 ferrochelatase [EC:4.99.1.1]	0.567785
1420	hypothetical protein		1.73139
1422	hypothetical protein; K06678 condensin complex subunit 3	hypothetical protein; K06678 condensin complex subunit 3	0.481948
14225	hypothetical protein; K12835 ATP-dependent RNA helicase DDX42 [EC:3.6.4.13]	hypothetical protein; K12835 ATP-dependent RNA helicase DDX42 [EC:3.6.4.13]	-0.811588
14242	hypothetical protein	eukaryotic protein kinase	-0.746527
1426	hypothetical protein	GTPase-like protein	-2.33543
1428	hypothetical protein		0.282481
1429	hypothetical protein	rbcMT; ribulose-1,5-bisphosphate carboxylase/oxygenase small subunit N-methyltransferase I	0.348503
14293	hypothetical protein	Sulfite exporter TauE/SafE family protein	1.06267
14317	hypothetical protein; K02495 oxygen-independent coproporphyrinogen III oxidase [EC:1.3.99.22]	hypothetical protein; K02495 oxygen-independent coproporphyrinogen III oxidase [EC:1.3.99.22]	-0.643142
1432	hypothetical protein		-0.667122
14322	hypothetical protein	eukaryotic protein kinase	0.769046
14347	amino acid transporter	amino acid transporter	-1.61363
14364	phosphatidate cytidylytransferase-like protein (EC:2.7.7.41); K00981 phosphatidate cytidylyltransferase [EC:2.7.7.41]	phosphatidate cytidylytransferase-like protein (EC:2.7.7.41); K00981 phosphatidate cytidylyltransferase [EC:2.7.7.41]	0.744177
14384	hypothetical protein; K10598 peptidyl-prolyl cis-trans isomerase-like 2 [EC:5.2.1.8]	hypothetical protein; K10598 peptidyl-prolyl cis-trans isomerase-like 2 [EC:5.2.1.8]	0.532405
14389	HDC; histidine decarboxylase; K01590 histidine decarboxylase [EC:4.1.1.22]	HDC; histidine decarboxylase; K01590 histidine decarboxylase [EC:4.1.1.22]	2.34194
14417	hypothetical protein	1-aminocyclopropane-1-carboxylate synthase (EC:4.4.1.14)	0.549163
1444	hypothetical protein		1.47769
1446	hypothetical protein	hypothetical protein; K06873	-0.555309
14482	hypothetical protein; K00441 coenzyme F420 hydrogenase beta subunit [EC:1.12.98.1]	hypothetical protein; K00441 coenzyme F420 hydrogenase beta subunit [EC:1.12.98.1]	-0.674981
1449	hypothetical protein		-0.708746
14492	hypothetical protein	eukaryotic protein kinase	-0.862997
1450	hypothetical protein	Electron carrier/ electron transporter/ iron ion binding protein	-1.27721
1451	hypothetical protein		-0.287465
14555	hypothetical protein	cobalamin synthesis protein P47K	-1.17162
14563	PF2K1; 6-phosphofructo 2-kinase (EC:2.7.1.105); K01103 6-phosphofructo-2-kinase / fructose-2,6-bisphosphatase [EC:2.7.1.105 3.1.3.46]	PF2K1; 6-phosphofructo 2-kinase (EC:2.7.1.105); K01103 6-phosphofructo-2-kinase / fructose-2,6-bisphosphatase [EC:2.7.1.105 3.1.3.46]	0.538345
14597	atp-depedent helicase; K14777 ATP-dependent RNA helicase DDX47/RRP3 [EC:3.6.4.13]	atp-depedent helicase; K14777 ATP-dependent RNA helicase DDX47/RRP3 [EC:3.6.4.13]	-0.745604
14616	hypothetical protein; K10395 kinesin family member 4/7/21/27	hypothetical protein; K10395 kinesin family member 4/7/21/27	0.617594
1463	hypothetical protein	palmitoyltransferase, putative	0.927162
14637	hypothetical protein	Os12g0406100	-1.25005
1464	hypothetical protein		1.01727
14655	rbcMT; ribulose-1,5-bisphosphate carboxylase/oxygenase small subunit N-methyltransferase I	rbcMT; ribulose-1,5-bisphosphate carboxylase/oxygenase small subunit N-methyltransferase I	0.273104
1467	hypothetical protein	phosphatidylinositol-4-phosphate 5-kinase 1-like; K00889 1-phosphatidylinositol-4-phosphate 5-kinase [EC:2.7.1.68]	-0.33413
1471	hypothetical protein	exocyst protein	0.269823
14719	hypothetical protein; K08869 aarF domain-containing kinase	hypothetical protein; K08869 aarF domain-containing kinase	-0.804938
14727	hypothetical protein	pyruvate carboxylase (EC:6.4.1.1); K01958 pyruvate carboxylase [EC:6.4.1.1]	-1.45651
1477	hypothetical protein		-0.395529
14772	hypothetical protein	csd, Ci-CSD; cysteine sulfinic acid decarboxylase (EC:4.1.1.29)	2.2156
1481	hypothetical protein		-0.661627
14899	hypothetical protein	degP; putative DegP protease	0.953616
1492	hypothetical protein		-0.274233
14942	hypothetical protein	Pt-KIF5; kinesin family-like protein	0.511003
1495	flagellar protofilament ribbon like protein	flagellar protofilament ribbon like protein	-2.77816
14979	hypothetical protein; K00831 phosphoserine aminotransferase [EC:2.6.1.52]	hypothetical protein; K00831 phosphoserine aminotransferase [EC:2.6.1.52]	2.61156
1499	CTS1; cysteinyl-trna synthetase (EC:6.1.1.16); K01883 cysteinyl-tRNA synthetase [EC:6.1.1.16]	CTS1; cysteinyl-trna synthetase (EC:6.1.1.16); K01883 cysteinyl-tRNA synthetase [EC:6.1.1.16]	0.574538
15007	hypothetical protein	rna-binding protein of the pumilio family	6.79356
1502	hypothetical protein		0.664981
15027	hypothetical protein	uncharacterized LOC100833616	0.953172
1505	hypothetical protein		-3.14934
15114	aminoacylase 1; K14677 aminoacylase [EC:3.5.1.14]	aminoacylase 1; K14677 aminoacylase [EC:3.5.1.14]	-0.283804
15123	hypothetical protein; K11839 ubiquitin carboxyl-terminal hydrolase 8 [EC:3.1.2.15]	hypothetical protein; K11839 ubiquitin carboxyl-terminal hydrolase 8 [EC:3.1.2.15]	0.525018
15142	hypothetical protein; K02257 protoheme IX farnesyltransferase [EC:2.5.1.-]	hypothetical protein; K02257 protoheme IX farnesyltransferase [EC:2.5.1.-]	0.570208
15226	mevalonate disphosphate decarboxylase-like protein (EC:4.1.1.33); K01597 diphosphomevalonate decarboxylase [EC:4.1.1.33]	mevalonate disphosphate decarboxylase-like protein (EC:4.1.1.33); K01597 diphosphomevalonate decarboxylase [EC:4.1.1.33]	1.49833
1526	hypothetical protein	SEC14 cytosolic factor, putative	1.57471
15267	hypothetical protein	aldo/keto reductase	2.29512
15292	hypothetical protein; K09680 type II pantothenate kinase [EC:2.7.1.33]	hypothetical protein; K09680 type II pantothenate kinase [EC:2.7.1.33]	0.460118
15328	hypothetical protein	transmembrane protein 184C-like	1.1658
1533	hypothetical protein	MutT/nudix protein-like (ISS)	-0.955334
15336	hypothetical protein; K05543 tRNA-dihydrouridine synthase 2 [EC:1.3.1.91]	hypothetical protein; K05543 tRNA-dihydrouridine synthase 2 [EC:1.3.1.91]	0.597081
15351	hypothetical protein; K00910 beta-adrenergic-receptor kinase [EC:2.7.11.15]	hypothetical protein; K00910 beta-adrenergic-receptor kinase [EC:2.7.11.15]	-0.29136
1537	hypothetical protein		-1.69496
1539	hypothetical protein		1.91573
15398	hypothetical protein	plastid division protein FtsZ (AB032072); K03531 cell division protein FtsZ	0.33008
1543	hypothetical protein		1.63476
15464	hypothetical protein; K12178 COP9 signalosome complex subunit 4	hypothetical protein; K12178 COP9 signalosome complex subunit 4	-0.268697
15472	hypothetical protein	protein phosphatase 2C, putative; K01090 protein phosphatase [EC:3.1.3.16]	-0.78452
1549	FAH1; fatty acid hydroxylase, cytochrome P450 (EC:1.14.14.1)	FAH1; fatty acid hydroxylase, cytochrome P450 (EC:1.14.14.1)	0.837921
1551	hypothetical protein		0.918835
1553	hypothetical protein; K07376 protein kinase, cGMP-dependent [EC:2.7.11.12]	hypothetical protein; K07376 protein kinase, cGMP-dependent [EC:2.7.11.12]	0.280702
15537	hypothetical protein	Pt-KIF-1; kinesin like protein	0.557939
15539	hypothetical protein	hypothetical protein similar to cysteinyl-tRNA synthetase; K01883 cysteinyl-tRNA synthetase [EC:6.1.1.16]	0.564809
15545	hypothetical protein; K01922 phosphopantothenate-cysteine ligase [EC:6.3.2.5]	hypothetical protein; K01922 phosphopantothenate-cysteine ligase [EC:6.3.2.5]	-0.326782
15593	hypothetical protein	hypothetical protein; K03654 ATP-dependent DNA helicase RecQ [EC:3.6.4.12]	-0.770856
1563	hypothetical protein		-0.55292
1564	hypothetical protein	transcription factor IIB, putative	-0.811638
1566	hypothetical protein	rbbp8; retinoblastoma binding protein 8	0.46299
1568	hypothetical protein		-0.465137
15688	hypothetical protein	Hypothetical protein CBG08068	0.542207
1569	hypothetical protein	hypothetical protein; K13539 leishmanolysin-like peptidase [EC:3.4.24.-]	-1.18696
15791	hypothetical protein	NP1; mitogen-activated protein kinase kinase kinase ANP1	-1.45748
1584	hypothetical protein	cyclophilin type peptidyl-prolyl cis-trans isomerase	-0.490259
1585	serine threonine phosphatase (EC:3.1.3.16); K04382 protein phosphatase 2 (formerly 2A), catalytic subunit [EC:3.1.3.16]	serine threonine phosphatase (EC:3.1.3.16); K04382 protein phosphatase 2 (formerly 2A), catalytic subunit [EC:3.1.3.16]	0.283143
15858	hypothetical protein; K01785 aldose 1-epimerase [EC:5.1.3.3]	hypothetical protein; K01785 aldose 1-epimerase [EC:5.1.3.3]	1.02995
1587	hypothetical protein		0.939629
1588	hypothetical protein	rad7-like protein	-0.309958
15887	cdc2/cdc28 protein kinase (EC:2.7.1.-); K02202 cyclin-dependent kinase 7 [EC:2.7.11.22 2.7.11.23]	cdc2/cdc28 protein kinase (EC:2.7.1.-); K02202 cyclin-dependent kinase 7 [EC:2.7.11.22 2.7.11.23]	-0.235412
1591	hypothetical protein		-0.478806
1594	hypothetical protein	endonuclease I	-0.626336
15961	hypothetical protein; K01934 5-formyltetrahydrofolate cyclo-ligase [EC:6.3.3.2]	hypothetical protein; K01934 5-formyltetrahydrofolate cyclo-ligase [EC:6.3.3.2]	-1.11328
1597	hypothetical protein		-0.47723
15972	hypothetical protein; K12831 splicing factor 3B subunit 4	hypothetical protein; K12831 splicing factor 3B subunit 4	-0.355592
15976	hypothetical protein; K01866 tyrosyl-tRNA synthetase [EC:6.1.1.1]	hypothetical protein; K01866 tyrosyl-tRNA synthetase [EC:6.1.1.1]	0.890029
15977	DGK; diacylglycerol kinase (EC:2.7.1.107); K00901 diacylglycerol kinase [EC:2.7.1.107]	DGK; diacylglycerol kinase (EC:2.7.1.107); K00901 diacylglycerol kinase [EC:2.7.1.107]	0.44437
1600	hypothetical protein; K00726 alpha-1,3-mannosyl-glycoprotein beta-1,2-N-acetylglucosaminyltransferase [EC:2.4.1.101]	hypothetical protein; K00726 alpha-1,3-mannosyl-glycoprotein beta-1,2-N-acetylglucosaminyltransferase [EC:2.4.1.101]	0.278249
16039	hypothetical protein; K08741 DNA mismatch repair protein MSH5	hypothetical protein; K08741 DNA mismatch repair protein MSH5	-0.325971
16075	Tpt6; hypothetical protein	Tpt6; hypothetical protein	-0.195035
16082	hypothetical protein	tmem184c, tmem34; transmembrane protein 184C	0.434702
1611	hypothetical protein		-0.746201
1615	hypothetical protein		0.542038
16169	hypothetical protein; K00161 pyruvate dehydrogenase E1 component subunit alpha [EC:1.2.4.1]	hypothetical protein; K00161 pyruvate dehydrogenase E1 component subunit alpha [EC:1.2.4.1]	2.03353
16184	hypothetical protein; K15113 solute carrier family 25 (mitochondrial iron transporter), member 28/37	hypothetical protein; K15113 solute carrier family 25 (mitochondrial iron transporter), member 28/37	-0.505134
16193	protease (EC:3.4.21.-)	protease (EC:3.4.21.-)	1.45418
16210	hypothetical protein	F-box/LRR-repeat protein 14-like	-1.49437
16241	hypothetical protein	PDH1; precursor of dehydrogenase pyruvate dehydrogenase E1, alpha and beta subunits	-1.41499
1626	hypothetical protein		0.68937
1628	hypothetical protein	hypothetical protein, conserved in bacteria	-0.425757
16287	hypothetical protein	serine/threonine protein kinase	1.00061
1629	hypothetical protein		-0.395868
16295	hypothetical protein; K03841 fructose-1,6-bisphosphatase I [EC:3.1.3.11]	hypothetical protein; K03841 fructose-1,6-bisphosphatase I [EC:3.1.3.11]	-0.401602
16344	hypothetical protein; K15272 solute carrier family 35 (UDP-sugar transporter), member A1/2/3	hypothetical protein; K15272 solute carrier family 35 (UDP-sugar transporter), member A1/2/3	-1.65775
1636	hypothetical protein	metal ion transporter	1.16013
1637	hypothetical protein		-0.859072
16372	hypothetical protein	Aldo-keto reductase/ oxidoreductase	1.47609
1638	hypothetical protein		-0.466659
16390	hypothetical protein; K01365 cathepsin L [EC:3.4.22.15]	hypothetical protein; K01365 cathepsin L [EC:3.4.22.15]	-0.762024
1643	hypothetical protein	hypothetical protein; K13513 lysocardiolipin and lysophospholipid acyltransferase [EC:2.3.1.- 2.3.1.51]	-1.71888
1644	hypothetical protein	protein kinase	-0.687991
16440	RP3A; RP3A,-like protein to dna-directed RNA polymerase II third largest subunit (EC:2.7.7.6); K03011 DNA-directed RNA polymerase II subunit RPB3	RP3A; RP3A,-like protein to dna-directed RNA polymerase II third largest subunit (EC:2.7.7.6); K03011 DNA-directed RNA polymerase II subunit RPB3	-0.316294
1649	hypothetical protein	hcp beta-lactamase-like protein	-0.345367
1650	hypothetical protein		0.74468
16503	hypothetical protein	hypothetical protein; K12196 vacuolar protein-sorting-associated protein 4	-0.553487
16507	hypothetical protein	hydrolase, alpha/beta fold family protein	-0.699813
16511	hypothetical protein; K15272 solute carrier family 35 (UDP-sugar transporter), member A1/2/3	hypothetical protein; K15272 solute carrier family 35 (UDP-sugar transporter), member A1/2/3	2.24571
1653	hypothetical protein		-2.41149
16607	hypothetical protein	dioxygenase domain-containing protein	-0.504885
16612	hypothetical protein	similar to predicted protein	0.366915
1666	hypothetical protein		2.4932
16675	hypothetical protein; K03424 TatD DNase family protein [EC:3.1.21.-]	hypothetical protein; K03424 TatD DNase family protein [EC:3.1.21.-]	-1.03664
1668	hypothetical protein	chaperone protein DnaJ; K03686 molecular chaperone DnaJ	-1.16526
16695	hypothetical protein	YALI0B04048p	1.0595
16722	hypothetical protein	ABC transporter family protein	-0.291218
16737	hypothetical protein	mcfN; mitochondrial substrate carrier family protein; K15102 solute carrier family 25 (mitochondrial phosphate transporter), member 3	-1.28965
1674	hypothetical protein		0.550657
16743	hypothetical protein	Metalloendopeptidase of the mitochondrial inner membrane	0.281503
16746	mitochondrial carrier protein	mitochondrial carrier protein	0.651488
16777	hypothetical protein; K06889	hypothetical protein; K06889	0.33105
16796	hypothetical protein	Os01g0712500	0.219475
1680	hypothetical protein	ribosomal RNA small subunit methyltransferase H; K03438 16S rRNA (cytosine1402-N4)-methyltransferase [EC:2.1.1.199]	-0.423938
1681	hypothetical protein; K11137 telomere length regulation protein	hypothetical protein; K11137 telomere length regulation protein	0.917716
16828	hypothetical protein	calcium-dependent protein kinase	0.608861
1685	hypothetical protein		1.09258
1687	hypothetical protein		1.35501
16912	hypothetical protein; K01092 myo-inositol-1(or 4)-monophosphatase [EC:3.1.3.25]	hypothetical protein; K01092 myo-inositol-1(or 4)-monophosphatase [EC:3.1.3.25]	-0.738487
16926	hypothetical protein; K14016 ubiquitin fusion degradation protein 1	hypothetical protein; K14016 ubiquitin fusion degradation protein 1	0.716631
1693	hypothetical protein	hypothetical protein; K14404 cleavage and polyadenylation specificity factor subunit 4	-0.458987
16952	hypothetical protein; K01113 alkaline phosphatase D [EC:3.1.3.1]	hypothetical protein; K01113 alkaline phosphatase D [EC:3.1.3.1]	0.503382
16961	hypothetical protein	MLK1; myosin light chain kinase (EC:2.7.11.18 2.7.11.17); K08794 calcium/calmodulin-dependent protein kinase I [EC:2.7.11.17]	0.355672
17002	hypothetical protein	AAA ATPase central domain-containing protein	-0.345512
17006	hypothetical protein	mitochondrial import inner membrane translocase subunit, putative	-0.304404
17008	hypothetical protein; K10743 ribonuclease H2 subunit A [EC:3.1.26.4]	hypothetical protein; K10743 ribonuclease H2 subunit A [EC:3.1.26.4]	0.414748
17031	hypothetical protein	phosphatidylinositol kinase (PIK-F)	-0.40826
17039	hypothetical protein	hypothetical protein; K00120 [EC:1.1.-.-]	0.381998
1704	hypothetical protein; K01551 arsenite-transporting ATPase [EC:3.6.3.16]	hypothetical protein; K01551 arsenite-transporting ATPase [EC:3.6.3.16]	1.13865
1706	hypothetical protein		-0.421555
17095	hypothetical protein	NLI interacting factor-like phosphatase, putative; K15731 carboxy-terminal domain RNA polymerase II polypeptide A small phosphatase [EC:3.1.3.16]	-0.346675
1711	hypothetical protein	Sec14-like protein	-0.552107
17110	hypothetical protein	rbgA; ribosomal biogenesis GTPase; K14540 ribosome biogenesis GTPase A	-0.889835
17144	hypothetical protein	Predicted ATPase, nucleotide-binding (ISS)	-0.229942
1716	hypothetical protein		-0.815307
17193	hypothetical protein	Phosphoglycerate mutase-like protein	-0.664919
1720	hypothetical protein		0.324806
17214	hypothetical protein	argB; acetylglutamate kinase (EC:2.7.2.8); K00930 acetylglutamate kinase [EC:2.7.2.8]	0.528743
1724	hypothetical protein		0.434576
17242	hypothetical protein	hypersensitive-induced response protein 1-like	0.725908
1725	hypothetical protein	methyltransferase	-1.40207
1726	hypothetical protein		-3.69385
17262	OGG; glycosylase (EC:3.2.2.-); K03660 N-glycosylase/DNA lyase [EC:3.2.2.- 4.2.99.18]	OGG; glycosylase (EC:3.2.2.-); K03660 N-glycosylase/DNA lyase [EC:3.2.2.- 4.2.99.18]	-0.450437
1727	hypothetical protein	group 1 glycosyl transferase	-0.695671
17302	inositol monophosphatase	inositol monophosphatase	1.93466
17310	hypothetical protein	phosphoglycerate/bisphosphoglycerate mutase family protein	0.346893
17312	hypothetical protein; K01828 [EC:5.3.3.-]	hypothetical protein; K01828 [EC:5.3.3.-]	-0.835625
17314	hypothetical protein	TMEM184C, TMEM34; transmembrane protein 184C	0.335706
17337	hypothetical protein	cyclin-L1, putative	0.378041
1734	hypothetical protein	pentatricopeptide repeat-containing protein, putative	2.4263
17349	hypothetical protein	prohibitin-like protein	1.1073
17362	hypothetical protein; K10704 ubiquitin-conjugating enzyme E2 variant	hypothetical protein; K10704 ubiquitin-conjugating enzyme E2 variant	0.96784
174	propionate coa-transferase (EC:2.8.3.1)	propionate coa-transferase (EC:2.8.3.1)	-1.15075
1741	hypothetical protein		-0.34522
1743	smc-like protein	smc-like protein	0.564722
1744	hypothetical protein		1.69563
17443	myo-inositol monophosphatase (EC:3.1.3.25); K10047 inositol-phosphate phosphatase / L-galactose 1-phosphate phosphatase [EC:3.1.3.25 3.1.3.-]	myo-inositol monophosphatase (EC:3.1.3.25); K10047 inositol-phosphate phosphatase / L-galactose 1-phosphate phosphatase [EC:3.1.3.25 3.1.3.-]	0.849094
1747	hypothetical protein; K10768 alkylated DNA repair protein alkB homolog 6 [EC:1.14.11.-]	hypothetical protein; K10768 alkylated DNA repair protein alkB homolog 6 [EC:1.14.11.-]	1.43218
1748	hypothetical protein	MYO5A; myosin VA (heavy chain 12, myoxin); K10357 myosin V	1.05932
17492	hypothetical protein	molybdopterin biosynthesis MoeB protein	-0.609361
1751	hypothetical protein		-1.60146
17511	hypothetical protein; K05539 tRNA-dihydrouridine synthase A [EC:1.-.-.-]	hypothetical protein; K05539 tRNA-dihydrouridine synthase A [EC:1.-.-.-]	-0.321803
1753	hypothetical protein		-0.247888
1754	hypothetical protein; K00799 glutathione S-transferase [EC:2.5.1.18]	hypothetical protein; K00799 glutathione S-transferase [EC:2.5.1.18]	-0.500796
1755	hypothetical protein		-0.932033
17579	hypothetical protein; K10144 RING finger and CHY zinc finger domain-containing protein 1 [EC:6.3.2.19]	hypothetical protein; K10144 RING finger and CHY zinc finger domain-containing protein 1 [EC:6.3.2.19]	-0.750195
1758	hypothetical protein		-0.93541
17582	hypothetical protein	HDHD2; haloacid dehalogenase-like hydrolase domain containing 2	-0.253289
17585	hypothetical protein; K08851 TP53 regulating kinase [EC:2.7.11.1]	hypothetical protein; K08851 TP53 regulating kinase [EC:2.7.11.1]	0.354653
17600	hypothetical protein; K09529 DnaJ homolog subfamily C member 9	hypothetical protein; K09529 DnaJ homolog subfamily C member 9	0.401161
1762	hypothetical protein		-0.337733
17623	hypothetical protein; K00589 uroporphyrin-III C-methyltransferase [EC:2.1.1.107]	hypothetical protein; K00589 uroporphyrin-III C-methyltransferase [EC:2.1.1.107]	0.993338
1765	hypothetical protein		-0.559416
17651	hypothetical protein; K01834 2,3-bisphosphoglycerate-dependent phosphoglycerate mutase [EC:5.4.2.1]	hypothetical protein; K01834 2,3-bisphosphoglycerate-dependent phosphoglycerate mutase [EC:5.4.2.1]	1.75738
17657	hypothetical protein; K14539 large subunit GTPase 1 [EC:3.6.1.-]	hypothetical protein; K14539 large subunit GTPase 1 [EC:3.6.1.-]	-1.58719
17673	hypothetical protein	uncharacterized LOC100253777	-0.512714
1768	hypothetical protein	tyrosine-protein phosphatase non-receptor type, putative (EC:2.7.11.14); K01104 protein-tyrosine phosphatase [EC:3.1.3.48]	0.788612
17695	hypothetical protein	short-chain dehydrogenase/reductase SDR	0.967366
17707	hypothetical protein	isomerase	-0.611361
1771	DHPS_1; dihydrodipicolinate synthase (EC:4.2.1.52)	DHPS_1; dihydrodipicolinate synthase (EC:4.2.1.52)	-3.95267
1773	hypothetical protein		-0.52366
17735	hypothetical protein	PGAM_5; hypothetical protein; K01834 2,3-bisphosphoglycerate-dependent phosphoglycerate mutase [EC:5.4.2.1]	-0.642785
1778	hypothetical protein	similar to ankyrin 2,3/unc44	-0.501767
1779	hypothetical protein		-0.741096
17811	Tpt1; triose phosphate/phosphate translocator	Tpt1; triose phosphate/phosphate translocator	1.13681
17815	hypothetical protein; K10685 ubiquitin-like 1-activating enzyme E1 B [EC:6.3.2.19]	hypothetical protein; K10685 ubiquitin-like 1-activating enzyme E1 B [EC:6.3.2.19]	0.553353
1785	hypothetical protein	HSF35; HSF35, heat shock transcription factor DNA-binding domain-containing protein, DNA binding, transcription factor	0.382664
17854	hypothetical protein	hypothetical protein; K00510 heme oxygenase [EC:1.14.99.3]	0.623356
17859	hypothetical protein; K13989 Derlin-2/3	hypothetical protein; K13989 Derlin-2/3	1.04459
1786	hypothetical protein		0.953529
17865	hypothetical protein; K00510 heme oxygenase [EC:1.14.99.3]	hypothetical protein; K00510 heme oxygenase [EC:1.14.99.3]	0.962422
17880	hypothetical protein; K07023 putative hydrolases of HD superfamily	hypothetical protein; K07023 putative hydrolases of HD superfamily	-0.205916
1791	hypothetical protein		0.802426
17919	hypothetical protein	pirin domain-containing protein; K06911	-0.807844
17946	hypothetical protein	GLO_1; glyoxalase (EC:3.1.2.6)	2.64155
17956	hypothetical protein		-0.750805
17966	hypothetical protein; K07441 beta-1,4-N-acetylglucosaminyltransferase [EC:2.4.1.141]	hypothetical protein; K07441 beta-1,4-N-acetylglucosaminyltransferase [EC:2.4.1.141]	0.563202
1797	hypothetical protein		-0.259778
1798	hypothetical protein		0.679216
1799	hypothetical protein		-0.521292
1806	hypothetical protein	apicomplexan specific region near N-terminus	-0.332907
18071	hypothetical protein; K08592 sentrin-specific protease 1 [EC:3.4.22.-]	hypothetical protein; K08592 sentrin-specific protease 1 [EC:3.4.22.-]	1.04378
18078	hypothetical protein	Haloacid dehalogenase-like hydrolase	0.3245
18089	peroxiredoxin	peroxiredoxin	-0.587776
18099	NIFU_2; nifu-like protein	NIFU_2; nifu-like protein	0.60743
181	n-acetylglucosaminyl-phosphatidylinositol biosynthetic protein; K03857 phosphatidylinositol glycan, class A [EC:2.4.1.198]	n-acetylglucosaminyl-phosphatidylinositol biosynthetic protein; K03857 phosphatidylinositol glycan, class A [EC:2.4.1.198]	-0.442043
18109	hypothetical protein	GDT1-like protein 2, chloroplastic	2.0381
18148	hypothetical protein	ras-related protein Rab-31-like; K07892 Ras-related protein Rab-31	0.266629
18158	hypothetical protein	hypothetical protein; K15440 tRNA-specific adenosine deaminase 1 [EC:3.5.4.-]	-0.404722
1817	hypothetical protein		0.378338
1820	hypothetical protein		-0.325763
1822	hypothetical protein		-0.800618
18220	hypothetical protein	Rab2; hypothetical protein	1.09303
1827	hypothetical protein		-0.727692
18303	canine-like rab-type small G protein; K07890 Ras-related protein Rab-21	canine-like rab-type small G protein; K07890 Ras-related protein Rab-21	-0.356228
18378	hypothetical protein	Neurobeachin	1.09686
1840	hypothetical protein		0.655561
18407	hypothetical protein; K02735 20S proteasome subunit beta 3 [EC:3.4.25.1]	hypothetical protein; K02735 20S proteasome subunit beta 3 [EC:3.4.25.1]	-1.05364
1842	hypothetical protein		-0.428837
1843	hypothetical protein	hypothetical protein; K08994 putative membrane protein	1.7172
18434	hypothetical protein; K00889 1-phosphatidylinositol-4-phosphate 5-kinase [EC:2.7.1.68]	hypothetical protein; K00889 1-phosphatidylinositol-4-phosphate 5-kinase [EC:2.7.1.68]	0.56571
1845	RPN9; 26S proteasome regulatory subunit; K03039 26S proteasome regulatory subunit N9	RPN9; 26S proteasome regulatory subunit; K03039 26S proteasome regulatory subunit N9	0.491426
18462	hypothetical protein	endosomal cargo receptor (Erv25), putative	-0.673891
18469	hypothetical protein	hypothetical protein; K03773 FKBP-type peptidyl-prolyl cis-trans isomerase FklB [EC:5.2.1.8]	-0.827552
18530	hypothetical protein; K03470 ribonuclease HII [EC:3.1.26.4]	hypothetical protein; K03470 ribonuclease HII [EC:3.1.26.4]	-0.377679
18536	FCP_1; hypothetical protein	FCP_1; hypothetical protein	-0.755984
1855	hypothetical protein		0.702704
1856	hypothetical protein	putative protein (ISS)	-0.234923
1861	hypothetical protein		0.346333
18613	hypothetical protein	clpP; ATP-dependent Clp protease proteolytic subunit (EC:3.4.21.92); K01358 ATP-dependent Clp protease, protease subunit [EC:3.4.21.92]	0.617956
18624	hypothetical protein; K13348 protein Mpv17	hypothetical protein; K13348 protein Mpv17	-0.561502
18662	hypothetical protein; K00939 adenylate kinase [EC:2.7.4.3]	hypothetical protein; K00939 adenylate kinase [EC:2.7.4.3]	0.336603
18665	CLPP2; catalytic subunit of clp protein superfamily (EC:3.4.21.92); K01358 ATP-dependent Clp protease, protease subunit [EC:3.4.21.92]	CLPP2; catalytic subunit of clp protein superfamily (EC:3.4.21.92); K01358 ATP-dependent Clp protease, protease subunit [EC:3.4.21.92]	0.34541
1869	hypothetical protein		0.709013
1873	hypothetical protein	hypothetical protein; K00472 prolyl 4-hydroxylase [EC:1.14.11.2]	0.283851
1875	hypothetical protein		1.95129
18771	hypothetical protein	phosphatidylinositol-4-phosphate 5-kinase-like protein	1.25964
18775	hypothetical protein	radial spoke head 1 homolog	-1.6518
18795	hypothetical protein	similar to Myb-related protein B (B-Myb); K09421 myb-related protein	1.4236
1882	hypothetical protein	asparagine synthetase domain-containing protein, putative	0.484391
18820	MYB9; MYB DNA binding protein/ transcription factor-like protein	MYB9; MYB DNA binding protein/ transcription factor-like protein	-1.11953
1884	hypothetical protein		0.310585
18846	hypothetical protein	uncharacterized LOC590756	-3.72952
1888	hypothetical protein		1.35267
1889	hypothetical protein	hypothetical protein; K02356 elongation factor P	2.00888
18954	APT2; probable adenine phosphoribosyltransferase (EC:2.4.2.7); K00759 adenine phosphoribosyltransferase [EC:2.4.2.7]	APT2; probable adenine phosphoribosyltransferase (EC:2.4.2.7); K00759 adenine phosphoribosyltransferase [EC:2.4.2.7]	-2.21059
1896	hypothetical protein		-0.944419
1899	hypothetical protein		-0.718715
18991	hypothetical protein	RNA binding protein, putative	0.296978
1900	hypothetical protein		0.340054
19048	hypothetical protein	ser/thr kinase	0.717089
1905	hypothetical protein		-0.308624
19058	hypothetical protein; K00981 phosphatidate cytidylyltransferase [EC:2.7.7.41]	hypothetical protein; K00981 phosphatidate cytidylyltransferase [EC:2.7.7.41]	-0.383445
19059	hypothetical protein	nuclear NF-kB activating protein, putative	0.47575
1908	hypothetical protein		0.951847
1909	plant like protein	plant like protein	1.87641
19094	hypothetical protein	TKL family protein kinase	0.480695
1911	hypothetical protein		-0.704604
1912	hypothetical protein	hypothetical protein; K00472 prolyl 4-hydroxylase [EC:1.14.11.2]	-0.708061
19126	hypothetical protein; K14404 cleavage and polyadenylation specificity factor subunit 4	hypothetical protein; K14404 cleavage and polyadenylation specificity factor subunit 4	0.419033
19136	hypothetical protein	protein OS-9; K10088 protein OS-9	0.643761
19141	hypothetical protein	flavodoxin	1.70552
1921	methyl transferase-like protein	methyl transferase-like protein	1.52815
1926	hypothetical protein	aspartyl/asparaginyl beta-hydroxylase	1.00294
19262	hypothetical protein	uncharacterized LOC100217063	0.307915
1927	hypothetical protein		3.42613
1930	hypothetical protein		-0.319896
19311	hypothetical protein; K00794 6,7-dimethyl-8-ribityllumazine synthase [EC:2.5.1.78]	hypothetical protein; K00794 6,7-dimethyl-8-ribityllumazine synthase [EC:2.5.1.78]	0.339424
1932	hypothetical protein		-0.761712
19351	hypothetical protein	protein phosphatase 1 regulatory subunit, putative	1.01799
19360	hypothetical protein	SNF2 family helicase/ATPase and F-box protein, putative; K11320 E1A-binding protein p400 [EC:3.6.4.-]	0.499763
1937	hypothetical protein		-2.01554
1938	hypothetical protein		0.44412
1941	hypothetical protein		-0.240736
1942	hypothetical protein		-0.289467
19421	hypothetical protein	UPL1; ubiquitin-protein ligase 1	0.46019
1943	hypothetical protein	HSF7; hypothetical protein	0.488306
19431	hypothetical protein	MgtC/SapB transporter; K07507 putative Mg2+ transporter-C (MgtC) family protein	-0.785656
19435	hypothetical protein	calcium-dependent protein kinase 29-like; K13412 calcium-dependent protein kinase [EC:2.7.11.1]	-0.321084
1945	hypothetical protein	Os02g0790600	-0.36346
1946	hypothetical protein	hypothetical protein; K14794 ribosomal RNA-processing protein 12	-0.81434
19465	hypothetical protein	NRX2; nucleoredoxin 2	0.535312
19479	hypothetical protein	phytanoyl-CoA dioxygenase family protein	-0.983859
1949	hypothetical protein		-1.5724
19501	RS10; RS10, ribosomal protein 10 40S small ribosomal subunit; K02947 small subunit ribosomal protein S10e	RS10; RS10, ribosomal protein 10 40S small ribosomal subunit; K02947 small subunit ribosomal protein S10e	1.57507
1951	hypothetical protein		0.993066
19526	hypothetical protein	integral membrane protein	1.04526
1953	hypothetical protein		0.736778
1954	hypothetical protein		2.20673
19541	RL28; RL28, ribosomal protein 28 60S large ribosomal subunit; K02903 large subunit ribosomal protein L28e	RL28; RL28, ribosomal protein 28 60S large ribosomal subunit; K02903 large subunit ribosomal protein L28e	0.934179
1955	hypothetical protein; K14347 solute carrier family 10 (sodium/bile acid cotransporter), member 7	hypothetical protein; K14347 solute carrier family 10 (sodium/bile acid cotransporter), member 7	0.654433
19553	hypothetical protein	sorting nexin	0.669538
1957	hypothetical protein		-0.978312
1959	hypothetical protein		1.44153
19598	hypothetical protein	transmembrane protease serine 5-like; K09636 transmembrane protease, serine 5 (spinesin) [EC:3.4.21.-]	-0.605839
19601	hypothetical protein	thiol-disulfide oxidoreductase	0.542051
1961	hypothetical protein	s5h; salicylate monooxygenase; K00480 salicylate hydroxylase [EC:1.14.13.1]	-1.35911
1962	hypothetical protein	peptidase M48 Ste24p	2.29701
19622	hypothetical protein	trafficking protein particle complex subunit 2, putative	0.443947
19632	hypothetical protein; K02326 DNA polymerase epsilon subunit 3 [EC:2.7.7.7]	hypothetical protein; K02326 DNA polymerase epsilon subunit 3 [EC:2.7.7.7]	0.428054
19637	hypothetical protein	outer dynein arm-docking complex subunit 3	-1.36485
19639	hypothetical protein	golgi transporter	0.42994
1964	hypothetical protein		-0.973448
19649	hypothetical protein	MORN repeat protein	-1.51757
19662	hypothetical protein	vesicle transporter GOT1B-like protein	0.31472
1967	hypothetical protein		-1.87476
1969	hypothetical protein		0.319268
19701	hypothetical protein	GI20465 gene product from transcript GI20465-RA; K09577 FK506-binding protein 14 [EC:5.2.1.8]	-0.687318
1972	hypothetical protein	hypothetical protein; K13806 sn1-specific diacylglycerol lipase [EC:3.1.1.-]	-1.49514
1973	hypothetical protein		0.823835
19743	hypothetical protein; K11088 small nuclear ribonucleoprotein D3	hypothetical protein; K11088 small nuclear ribonucleoprotein D3	0.605174
1975	hypothetical protein		-0.66949
1979	hypothetical protein	uncharacterized LOC100255799	-0.301662
19793	histone H2A; K11251 histone H2A	histone H2A; K11251 histone H2A	-0.283311
1981			0.41946
19818	RT15; RT15, ribosomal protein 15 mitochondrial small ribosomal subunit	RT15; RT15, ribosomal protein 15 mitochondrial small ribosomal subunit	0.447426
1985	hypothetical protein		0.370686
1986	hypothetical protein	MATE efflux family protein 9-like; K03327 multidrug resistance protein, MATE family	-0.414821
1989	hypothetical protein	peptidyl-prolyl cis-trans isomerase	-0.93143
19913	hypothetical protein	hypothetical protein; K03671 thioredoxin 1	0.677723
19928	RL20; RL20, ribosomal protein 20 60S large ribosomal subunit	RL20; RL20, ribosomal protein 20 60S large ribosomal subunit	-0.644261
19937	hypothetical protein; K15153 mediator of RNA polymerase II transcription subunit 31	hypothetical protein; K15153 mediator of RNA polymerase II transcription subunit 31	-0.843064
1995	hypothetical protein	cleavage induced hypothetical protein	0.624203
19977	hypothetical protein	PtrTrxy2; thioredoxin y	-0.758197
19991	TRX3; thioredoxin; K03671 thioredoxin 1	TRX3; thioredoxin; K03671 thioredoxin 1	0.76936
20008	RS26; RS26, ribosomal protein 26 40S small ribosomal subunit; K02976 small subunit ribosomal protein S26e	RS26; RS26, ribosomal protein 26 40S small ribosomal subunit; K02976 small subunit ribosomal protein S26e	1.33848
20016	hypothetical protein	peptidyl-prolyl isomerase (EC:5.2.1.8); K01802 peptidylprolyl isomerase [EC:5.2.1.8]	-0.483333
20024	hypothetical protein	peptidyl-prolyl cis-trans isomerase-like protein; K01802 peptidylprolyl isomerase [EC:5.2.1.8]	1.49459
2003	hypothetical protein		-1.13757
2004	hypothetical protein		-0.554408
20065	hypothetical protein	PAS; hypothetical protein	-0.595277
20069	60S ACIDIC ribosomal protein P2; K02943 large subunit ribosomal protein LP2	60S ACIDIC ribosomal protein P2; K02943 large subunit ribosomal protein LP2	1.50126
2009	hypothetical protein		0.712001
2010	hypothetical protein	SPX domain-containing membrane protein Os04g0573000-like	5.40001
2015	hypothetical protein	HSF21; hypothetical protein	1.69136
2016	hypothetical protein		1.7935
2018	hypothetical protein	helicase-associated protein	-0.865946
20186	hypothetical protein	chaperone protein DnaJ; K03686 molecular chaperone DnaJ	-1.2391
20194	hypothetical protein	Hypothetical protein CBG02885	1.21938
2021	hypothetical protein		-0.482032
2022	hypothetical protein	helicase	0.296396
20223	hypothetical protein	RNP-1 like RNA-binding protein	0.808754
2023	hypothetical protein	helicase	0.555574
20232	hypothetical protein	hypothetical protein; K14326 regulator of nonsense transcripts 1 [EC:3.6.4.-]	0.847863
2024	hypothetical protein; K08860 eukaryotic translation initiation factor 2-alpha kinase [EC:2.7.11.1]	hypothetical protein; K08860 eukaryotic translation initiation factor 2-alpha kinase [EC:2.7.11.1]	0.789091
20266	hypothetical protein	RNP-1 like RNA-binding protein	2.2844
20267	hypothetical protein; K03872 transcription elongation factor B, polypeptide 1	hypothetical protein; K03872 transcription elongation factor B, polypeptide 1	-0.536844
20285	hypothetical protein	NifU-like protein	0.612915
2031	hypothetical protein		0.816641
2032	hypothetical protein		0.664303
20330	tim9-like protein	tim9-like protein	-1.01871
20335	hypothetical protein	PpiC-type peptidyl-prolyl cis-trans isomerase; K03769 peptidyl-prolyl cis-trans isomerase C [EC:5.2.1.8]	-0.9709
20349	hypothetical protein	lysosomal alpha-mannosidase-like; K12311 lysosomal alpha-mannosidase [EC:3.2.1.24]	-0.876811
20365	hypothetical protein	C-Myc binding protein, putative	-0.822157
2037	hypothetical protein		-1.10454
20404	hypothetical protein		0.699289
20405	hypothetical protein	hypothetical protein; K03676 glutaredoxin 3	-0.598604
20421	hypothetical protein; K14407 cleavage stimulation factor subunit 2	hypothetical protein; K14407 cleavage stimulation factor subunit 2	0.365576
2045	hypothetical protein		-0.999171
20452	RK28; RK28, ribosomal protein 28, 50S large ribosomal subunit, chloroplast	RK28; RK28, ribosomal protein 28, 50S large ribosomal subunit, chloroplast	0.337726
20461	hypothetical protein	HSP40A; chaperone, dnaj-like protein	0.618835
2053	hypothetical protein		0.652546
20541	hypothetical protein	hypothetical protein; K15196 transcription factor IIIB 90 kDa subunit	0.376999
2055	hypothetical protein		-3.9946
20563	hypothetical protein		-0.391479
20570	hypothetical protein; K13199 plasminogen activator inhibitor 1 RNA-binding protein	hypothetical protein; K13199 plasminogen activator inhibitor 1 RNA-binding protein	0.685136
20571	hypothetical protein	Fatty acid desaturase (EC:1.14.19.1); K00507 stearoyl-CoA desaturase (delta-9 desaturase) [EC:1.14.19.1]	0.390514
20572	hypothetical protein; K11090 lupus La protein	hypothetical protein; K11090 lupus La protein	2.40841
20576	hypothetical protein		-0.815616
20578	hypothetical protein		0.863904
20582	hypothetical protein		-0.620436
20583	hypothetical protein; K11135 Pin2-interacting protein X1	hypothetical protein; K11135 Pin2-interacting protein X1	-0.707899
20584	hypothetical protein		-0.442946
20585	hypothetical protein		0.694635
20587	hypothetical protein	325.t00010; hypothetical protein	-0.884662
20590	hypothetical protein	myosin-Va-like	0.307439
20593	hypothetical protein	protein WAX2-like	1.36996
20595	hypothetical protein	protein PNS1	-0.365456
20596	hypothetical protein		0.697072
20597	hypothetical protein		0.540714
20598	hypothetical protein		0.586686
2060	hypothetical protein		-0.269174
20600	hypothetical protein	uncharacterized LOC100842854	-2.9349
20601	hypothetical protein	metallo-beta-lactamase domain-containing protein	-0.600676
20602	hypothetical protein	Os01g0616500	-0.430265
20603	hypothetical protein	OEE3; oxygen-evolving enhancer protein 3	-0.832836
20605	hypothetical protein	drh-1; Dicer Related Helicase family member (drh-1)	0.335042
20609	hypothetical protein		-0.474593
20611	hypothetical protein		0.455974
20613	diaminopimelate decarboxylase; K01586 diaminopimelate decarboxylase [EC:4.1.1.20]	diaminopimelate decarboxylase; K01586 diaminopimelate decarboxylase [EC:4.1.1.20]	0.754849
20617	hypothetical protein		0.279511
20618	hypothetical protein		0.725773
20625	hypothetical protein		0.437129
20626	hypothetical protein		0.939309
20630	hypothetical protein	MG10002.4, MG10003.4; hypothetical protein	-0.388751
20637	hypothetical protein; K15979 staphylococcal nuclease domain-containing protein 1	hypothetical protein; K15979 staphylococcal nuclease domain-containing protein 1	-0.622963
20639	hypothetical protein	hypothetical protein; K05034 solute carrier family 6 (neurotransmitter transporter, GABA) member 1	-0.175343
2064	hypothetical protein		-0.259921
20640	hypothetical protein	ZFN3; zinc finger CCCH domain-containing protein 57	0.369746
20641	hypothetical protein		-0.530653
20643	hypothetical protein		0.300979
20647	hypothetical protein	nuclear migration protein nudC-like protein	1.04803
20648	hypothetical protein		1.24459
20649	hypothetical protein		-1.68301
20651	hypothetical protein	MOP(MATE) family transporter: multidrug efflux	0.532757
20656	hypothetical protein	SSS family transporter: sodium ion/solute	-0.658786
20658	hypothetical protein; K14840 nucleolar protein 53	hypothetical protein; K14840 nucleolar protein 53	-0.970437
2066	hypothetical protein	peptidase, s8a	-5.65505
20661	hypothetical protein	NLTF; NF-X1-like transcription factor	1.44775
20662	hypothetical protein	NV50233; uncharacterized protein C19orf29-like	0.631167
20664	hypothetical protein		-0.395027
20665	hypothetical protein	lipoprotein; K03932 polyhydroxybutyrate depolymerase	-0.577907
20670	hypothetical protein		1.60662
20671	hypothetical protein		3.35079
20674	hypothetical protein	transducin family protein / WD-40 repeat family protein (ISS)	-1.35923
20675	hypothetical protein	WD-repeat protein, putative (EC:2.3.1.48)	-0.287808
2068	hypothetical protein		-2.00339
20680	hypothetical protein		-0.485758
20681	hypothetical protein; K13138 integrator complex subunit 1	hypothetical protein; K13138 integrator complex subunit 1	-1.7043
20683	hypothetical protein		-1.24236
20686	hypothetical protein		-0.481783
20688	hypothetical protein; K03004 DNA-directed RNA polymerase I subunit RPA43	hypothetical protein; K03004 DNA-directed RNA polymerase I subunit RPA43	0.52909
20689	hypothetical protein	SmkH; Protein Lysyl hydroxylase fusion protein, putative	0.623087
2069	hypothetical protein		0.240708
20690	hypothetical protein		-0.295428
20696	hypothetical protein	Os01g0747400	0.360121
20702	hypothetical protein		0.907549
20703	hypothetical protein		0.57371
20710	hypothetical protein		0.499118
20715	hypothetical protein	hypothetical protein; K10758 thiol oxidase [EC:1.8.3.2]	0.580762
20718	hypothetical protein	uncharacterized LOC100272349	-1.40559
20719	hypothetical protein; K12493 ADP-ribosylation factor GTPase-activating protein 2/3	hypothetical protein; K12493 ADP-ribosylation factor GTPase-activating protein 2/3	0.720546
20723	hypothetical protein		-1.18238
20726	MDH1; probable malate dehydrogenase with mitochondrial or glyoxysomal precursor (EC:1.1.1.37); K00026 malate dehydrogenase [EC:1.1.1.37]	MDH1; probable malate dehydrogenase with mitochondrial or glyoxysomal precursor (EC:1.1.1.37); K00026 malate dehydrogenase [EC:1.1.1.37]	0.996204
20731	mitochondrial carrier protein	mitochondrial carrier protein	1.28301
20734	hypothetical protein	hypothetical protein; K03514 DNA polymerase sigma subunit [EC:2.7.7.7]	-0.667567
20737	hypothetical protein	hypothetical protein; K15335 tRNA (cytosine34-C5)-methyltransferase [EC:2.1.1.203]	-0.549701
20739	hypothetical protein		0.596607
2074	hypothetical protein	hypothetical protein; K02326 DNA polymerase epsilon subunit 3 [EC:2.7.7.7]	-0.375602
20740	hypothetical protein		1.40358
20743	hypothetical protein		0.880891
20745	hypothetical protein	ubiquitin interaction motif-containing protein	0.403318
20747	hypothetical protein	CYCP5; hypothetical protein	-0.668473
20750	hypothetical protein		-0.422431
20752	hypothetical protein		0.743459
20766	hypothetical protein	csbC; metabolite transport protein	-0.986652
20768	hypothetical protein	hypothetical protein; K00472 prolyl 4-hydroxylase [EC:1.14.11.2]	-0.383257
20769	hypothetical protein	Beta, beta-carotene 15,15'-dioxygenase and related enzymes (ISS)	-0.224557
20771	hypothetical protein		0.678358
20773	hypothetical protein		0.614555
20776	hypothetical protein		0.400308
2078	hypothetical protein		-3.83394
20782	hypothetical protein		0.86503
20783	hypothetical protein	FAD-dependent pyridine nucleotide-disulfide oxidoreductase (EC:1.6.99.3)	0.605553
20784	hypothetical protein	pentatricopeptide repeat-containing protein	0.692614
20786	hypothetical protein	protein scp/tpx-1/ag5/pr-1/sc7 domain-containing protein	0.424776
20788	methyltransferase; K00586 diphthine synthase [EC:2.1.1.98]	methyltransferase; K00586 diphthine synthase [EC:2.1.1.98]	1.04312
20791	hypothetical protein	Protein phosphatase 2C containing protein	-0.200266
20792	hypothetical protein		0.617048
20793	hypothetical protein		-0.344189
20795	hypothetical protein	protein scp/tpx-1/ag5/pr-1/sc7 domain-containing protein	0.41484
20796	hypothetical protein	protein transport protein Sec24-like At4g32640-like; K14007 protein transport protein SEC24	0.472949
20797	hypothetical protein	type 11 methyltransferase	0.584159
20798	condensin-like protein; K06677 condensin complex subunit 1	condensin-like protein; K06677 condensin complex subunit 1	0.970457
20799	hypothetical protein		0.25853
20800	hypothetical protein; K12619 5'-3' exoribonuclease 2 [EC:3.1.13.-]	hypothetical protein; K12619 5'-3' exoribonuclease 2 [EC:3.1.13.-]	0.321353
20804	hypothetical protein		-1.46607
2081	hypothetical protein		0.395911
20810	hypothetical protein	Ftr1_plasma membrane iron permease; K07243 high-affinity iron transporter	-0.575711
20812	hypothetical protein		0.877689
20814	hypothetical protein		0.605911
20819	hypothetical protein		0.322908
20823	hypothetical protein	putative cholinephosphate cytidylyltransferase A	0.218335
20825	hypothetical protein	DNA repair system specific for alkylated DNA (ISS)	-0.377335
20827	hypothetical protein		1.07098
20829	hypothetical protein	HPP family protein	-0.524015
20832	hypothetical protein	HPP family protein	0.616926
20833	hypothetical protein	cl29332_1; LOC100284298	-1.05624
20834	hypothetical protein	dynamin family protein	-1.02954
20837	hypothetical protein		-0.848194
2084	H3; histone H3; K11253 histone H3	H3; histone H3; K11253 histone H3	0.279001
20843	hypothetical protein		0.753729
20846	hypothetical protein	diacylglycerol O-acyltransferase 2-like	-0.456584
20848	hypothetical protein	tyrosine phosphatase (EC:3.1.3.48); K01104 protein-tyrosine phosphatase [EC:3.1.3.48]	-0.761913
2085	hypothetical protein; K10751 chromatin assembly factor 1 subunit B	hypothetical protein; K10751 chromatin assembly factor 1 subunit B	0.509344
20854	hypothetical protein		-0.664038
20859	hypothetical protein	Transcriptional regulator, Sir2 family	-0.841114
2086	hypothetical protein	BRCA1-associated protein; K10632 BRCA1-associated protein [EC:6.3.2.19]	-0.549647
20864	hypothetical protein		0.667005
20870	hypothetical protein		0.254373
20873	hypothetical protein	pcif1; PDX1 C-terminal inhibiting factor 1	-0.609325
20875	hypothetical protein		0.802554
20877	hypothetical protein		1.13744
20879	hypothetical protein		1.70443
2088	hypothetical protein	hypothetical protein; K15277 solute carrier family 35 (adenosine 3'-phospho 5'-phosphosulfate transporter), member B3	-1.06767
20881	hypothetical protein		0.210297
20887	hypothetical protein		0.246726
20889	hypothetical protein	amino acid/polyamine transporter	-0.501862
20891	hypothetical protein	ferric reductase	-0.366407
20892	hypothetical protein		-1.20722
20893	hypothetical protein		0.241481
20899	hypothetical protein	pas-domain protein	0.597619
20903	hypothetical protein	CAF1-subunit-A; chromatin assembly factor subunit; K10750 chromatin assembly factor 1 subunit A	0.658775
20904	hypothetical protein	wrbA; NAD(P)H:quinone oxidoreductase WrbA (EC:1.6.5.2); K03809 Trp repressor binding protein	-0.524358
20907	hypothetical protein		0.663204
20911	hypothetical protein	mRNA 3'-end-processing protein rna14; K14408 cleavage stimulation factor subunit 3	0.398187
20916	hypothetical protein		1.11105
20920	hypothetical protein	peptidase M50	-0.334876
20922	hypothetical protein		0.408652
20924	hypothetical protein		0.239435
20925	hypothetical protein	CYCP2; hypothetical protein	-0.341958
20927	hypothetical protein	uncharacterized LOC582680	1.32709
20930	hypothetical protein	hypothetical protein; K06941 23S rRNA (adenine2503-C2)-methyltransferase [EC:2.1.1.192]	-0.59499
20931	hypothetical protein		1.37444
20933	hypothetical protein		1.0549
2094	hypothetical protein	DNA-cytosine methyltransferase; K00558 DNA (cytosine-5-)-methyltransferase [EC:2.1.1.37]	-1.04879
20944	hypothetical protein		0.26805
20946	hypothetical protein	AO090102000421; hypothetical protein	-0.303359
2095	hypothetical protein	hypothetical protein; K10885 ATP-dependent DNA helicase 2 subunit 2	-2.16604
20950	hypothetical protein	catalytic, putative	1.73122
20952	hypothetical protein	MSCL2; MscS-Like mechanosensitive ion channel MSCL2	-0.851678
20953	hypothetical protein	hypothetical protein; K01312 trypsin [EC:3.4.21.4]	-0.539231
20959	hypothetical protein		-1.95804
20960	hypothetical protein		-1.07971
20963	hypothetical protein		-0.708062
20964	hypothetical protein		1.38929
20965	hypothetical protein		-1.22206
20974	hypothetical protein		-0.758153
20975	hypothetical protein	dynamin-related protein involved in chloroplast division CmDnm2/DRP5	-0.519801
20977	hypothetical protein	DedA family integral membrane protein	-0.253792
20983	hypothetical protein	EF hand family protein	1.2874
20986	hypothetical protein		-0.360662
20989	hypothetical protein		0.639355
20990	hypothetical protein	hypothetical protein; K13754 solute carrier family 24 (sodium/potassium/calcium exchanger), member 6	-0.403094
20993	heat shock protein HslVU, ATPase; K03667 ATP-dependent HslUV protease ATP-binding subunit HslU	heat shock protein HslVU, ATPase; K03667 ATP-dependent HslUV protease ATP-binding subunit HslU	1.34116
20997	hypothetical protein		-0.717664
20998	microtubule-associated protein	microtubule-associated protein	1.45118
20999	hypothetical protein	cyclin protein	-0.762248
2100	hypothetical protein		-1.54141
21000	cyclin protein	cyclin protein	-0.423458
21002	hypothetical protein		0.638867
21004	hypothetical protein	hypothetical protein; K03139 transcription initiation factor TFIIF subunit beta [EC:3.6.4.12]	-0.26316
21014	hypothetical protein		-1.51084
21020	hypothetical protein		0.404729
21021	hypothetical protein		0.628313
21025	hypothetical protein		0.34382
21027	hypothetical protein		0.484833
21039	hypothetical protein		-0.707411
21040	hypothetical protein		-2.84993
21042	hypothetical protein		-0.56792
21043	hypothetical protein	Tic110; translocator of the inner chloroplast envelope membrane 110k	1.25507
21045	hypothetical protein		-0.572488
21052	hypothetical protein		0.47063
21058	hypothetical protein		0.676648
21059	hypothetical protein		1.11575
21060	hypothetical protein	vesicle-associated membrane protein-associated protein A	0.800071
21061	hypothetical protein		0.613076
21069	hypothetical protein	Mitochondrial carrier protein	1.26404
2107	hypothetical protein		-0.723536
21070	hypothetical protein		0.407687
21071	hypothetical protein		-0.322788
21074	hypothetical protein		-0.895161
21076	hypothetical protein		-1.42883
21078	hypothetical protein	mannosyltransferase OCH1-like protein	-0.396546
21081	hypothetical protein		-0.775811
21083	hypothetical protein		-0.203146
21085	hypothetical protein	alkaline phosphatase (EC:3.1.3.1)	0.981525
21088	hypothetical protein	helicase	0.958608
21089	hypothetical protein		-0.309989
21090	hypothetical protein		-0.412897
21092	hypothetical protein		-0.597011
21094	hypothetical protein		2.01294
21098	hypothetical protein	Predicted inosine-uridine preferring nucleoside hydrolase (ISS)	0.162492
21102	hypothetical protein	type 12 methyltransferase	0.963244
21104	hypothetical protein	GPI anchored endo-1,3(4)-beta-glucanase (EC:3.2.1.-); K01238 [EC:3.2.1.-]	1.54235
21105	hypothetical protein; K11268 N-acetyltransferase [EC:2.3.1.-]	hypothetical protein; K11268 N-acetyltransferase [EC:2.3.1.-]	-1.84573
21108	hypothetical protein; K07376 protein kinase, cGMP-dependent [EC:2.7.11.12]	hypothetical protein; K07376 protein kinase, cGMP-dependent [EC:2.7.11.12]	-0.229018
21114	hypothetical protein	similar to Vac14 homolog; K15305 vacuole morphology and inheritance protein 14	0.233525
21117	hypothetical protein		0.517537
21124	hypothetical protein		0.323857
21126	hypothetical protein		1.23801
21133	hypothetical protein	hypothetical protein; K14806 ATP-dependent RNA helicase DDX31/DBP7 [EC:3.6.4.13]	-0.332262
21136	hypothetical protein		-1.3531
21137	hypothetical protein		1.41111
21138	hypothetical protein	protein strawberry notch-like	0.575879
21145	hypothetical protein		-0.760705
21149	hypothetical protein	hypothetical protein; K13448 calcium-binding protein CML	1.44066
21152	hypothetical protein	uncharacterized LOC100263653	0.801612
21158	hypothetical protein		0.407143
21159	hypothetical protein	CYCD1; hypothetical protein	0.487729
2116	hypothetical protein	uncharacterized LOC494384	0.326518
21161	hypothetical protein	Dispatched-like; dispatched-like protein	1.21334
21165	hypothetical protein		0.571651
21168	hypothetical protein		-0.577304
21170	hypothetical protein	cell surface receptor IPT/TIG domain-containing protein	-0.804203
21172	hypothetical protein		0.250218
21175	transketolase; K00615 transketolase [EC:2.2.1.1]	transketolase; K00615 transketolase [EC:2.2.1.1]	1.04825
21177	LAT1_2; dihydrolipoamide s-acetyltransferase (EC:2.3.1.12); K00627 pyruvate dehydrogenase E2 component (dihydrolipoamide acetyltransferase) [EC:2.3.1.12]	LAT1_2; dihydrolipoamide s-acetyltransferase (EC:2.3.1.12); K00627 pyruvate dehydrogenase E2 component (dihydrolipoamide acetyltransferase) [EC:2.3.1.12]	0.4568
21184	hypothetical protein		0.502636
21186	hypothetical protein		-0.366077
21193	hypothetical protein		0.94786
2120	hypothetical protein	putative cell wall-anchored protein	0.260192
21201	hypothetical protein		0.701683
21208	hypothetical protein		-1.52239
21213	hypothetical protein		0.551938
21216	hypothetical protein		-0.854515
21220	hypothetical protein; K10885 ATP-dependent DNA helicase 2 subunit 2	hypothetical protein; K10885 ATP-dependent DNA helicase 2 subunit 2	-0.498208
21224	hypothetical protein		1.40969
21227	hypothetical protein		-0.240187
21233	hypothetical protein		1.25195
21235	hypothetical protein	RNA-binding S1 domain-containing protein	1.49073
21237	hypothetical protein		-0.368725
21238	ALD3; aldehyde dehydrogenase (EC:1.2.1.3); K00128 aldehyde dehydrogenase (NAD+) [EC:1.2.1.3]	ALD3; aldehyde dehydrogenase (EC:1.2.1.3); K00128 aldehyde dehydrogenase (NAD+) [EC:1.2.1.3]	-0.245013
21239	hypothetical protein	ferric reductase	0.214427
21240	hypothetical protein	hypothetical protein; K07025 putative hydrolase of the HAD superfamily	-0.605382
21245	hypothetical protein	putative phosphoesterase	-1.07422
21246	hypothetical protein		0.931722
21247	hypothetical protein	hypothetical protein; K10801 methyl-CpG-binding domain protein 4 [EC:3.2.2.-]	-0.499589
21248	hypothetical protein	AO090003001116; SET domain protein	0.313161
21250	hypothetical protein		-0.767434
21255	hypothetical protein	uncharacterized LOC100241291	-2.26496
21256	hypothetical protein		-0.481948
21258	hypothetical protein	ATPase family AAA domain-containing protein 3A	1.86456
21259	hypothetical protein; K15277 solute carrier family 35 (adenosine 3'-phospho 5'-phosphosulfate transporter), member B3	hypothetical protein; K15277 solute carrier family 35 (adenosine 3'-phospho 5'-phosphosulfate transporter), member B3	-0.634298
21263	hypothetical protein		0.486782
21268	hypothetical protein	chd4; chromodomain helicase DNA binding protein 4; K11643 chromodomain-helicase-DNA-binding protein 4 [EC:3.6.4.12]	0.452677
21274	hypothetical protein		0.717569
21277	hypothetical protein	bacterial type voltage activated sodium channel	-0.761657
21279	hypothetical protein		0.233178
21280	hypothetical protein	U1 small nuclear ribonucleoprotein C, putative	0.295381
21281	hypothetical protein		1.23417
21284	hypothetical protein	CCT motif containing protein	0.739454
21288	hypothetical protein; K06875 programmed cell death protein 5	hypothetical protein; K06875 programmed cell death protein 5	-0.286663
21290	AGPR; n-acetyl-gamma-glutamyl-phosphate reductase, urea cycle (EC:1.2.1.38); K00145 N-acetyl-gamma-glutamyl-phosphate reductase [EC:1.2.1.38]	AGPR; n-acetyl-gamma-glutamyl-phosphate reductase, urea cycle (EC:1.2.1.38); K00145 N-acetyl-gamma-glutamyl-phosphate reductase [EC:1.2.1.38]	-1.9434
21291	hypothetical protein		0.678123
21292	hypothetical protein	putative transporter arsB-like	0.54475
21295	hypothetical protein	YCII-related protein	0.808391
2130	hypothetical protein; K15196 transcription factor IIIB 90 kDa subunit	hypothetical protein; K15196 transcription factor IIIB 90 kDa subunit	0.201151
21300	hypothetical protein	Os07g0212200	-0.519574
21303	hypothetical protein; K06979	hypothetical protein; K06979	-0.755678
21304	hypothetical protein		-0.589097
21306	hypothetical protein	uncharacterized LOC100830768	4.18041
21309	hypothetical protein		2.19314
21313	hypothetical protein		-3.08979
21316	hypothetical protein		0.779526
21318	hypothetical protein		0.231435
2132	hypothetical protein	uncharacterized LOC100837229	-0.898636
21324	hypothetical protein	Folate-Biopterin Transporter (FBT) Family	-0.361263
21327	hypothetical protein		-0.931119
21332	hypothetical protein	CorA Metal Ion Transporter (MIT) Family	0.465377
21333	hypothetical protein	peptidase M12B ADAM/reprolysin	-0.451075
21334	hypothetical protein		0.338597
21336	hypothetical protein		-0.539438
21339	hypothetical protein	RING/U-box domain-containing protein	0.204897
21341	hypothetical protein		0.292088
21344	hypothetical protein	transketolase; K11381 2-oxoisovalerate dehydrogenase E1 component [EC:1.2.4.4]	-1.11469
21346	hypothetical protein	Endo-1,3-beta-xylanase	-0.574963
21349	hypothetical protein	mtnK; methylthioribose kinase (EC:2.7.1.100); K00899 5-methylthioribose kinase [EC:2.7.1.100]	-0.312624
21357	hypothetical protein		-0.740223
21360	hypothetical protein		-0.428169
2137	hypothetical protein; K11446 histone demethylase JARID1 [EC:1.14.11.-]	hypothetical protein; K11446 histone demethylase JARID1 [EC:1.14.11.-]	0.296324
21371	spermidine synthase (EC:2.5.1.16)	spermidine synthase (EC:2.5.1.16)	0.347076
21374	hypothetical protein	6-phosphogluconolactonase; K07404 6-phosphogluconolactonase [EC:3.1.1.31]	0.732506
21376	hypothetical protein		-0.54975
21381	hypothetical protein		0.954556
21383	hypothetical protein		-0.654723
21387	hypothetical protein	metalloprotease family M48X, putative	0.289984
21388	hypothetical protein		-4.99082
21389	hypothetical protein		0.328266
21392	hypothetical protein		1.38007
21393	hypothetical protein		1.12928
21409	hypothetical protein; K14964 Set1/Ash2 histone methyltransferase complex subunit ASH2	hypothetical protein; K14964 Set1/Ash2 histone methyltransferase complex subunit ASH2	-0.243575
2141	hypothetical protein		-2.44957
21410	hypothetical protein	sphingosine/diacylglycerol kinase-like enzyme	0.546554
21415	hypothetical protein		0.230532
21416	hypothetical protein		0.859201
21419	hypothetical protein		0.952723
21420	hypothetical protein	conserved oligomeric Golgi complex subunit, putative	-0.310678
21421	hypothetical protein		-0.531609
21422	hypothetical protein		1.25253
21431	hypothetical protein		0.708956
21432	hypothetical protein		0.560267
21434	hypothetical protein	hypothetical protein; K06873	-0.2061
21438	hypothetical protein		-0.986201
21439	hypothetical protein	hypothetical protein; K15440 tRNA-specific adenosine deaminase 1 [EC:3.5.4.-]	-0.848939
21449	hypothetical protein		-2.48999
2145	hypothetical protein	433.t00001; hypothetical protein	-0.327911
21452	hypothetical protein		-0.637503
21457	hypothetical protein		0.963446
21460	hypothetical protein; K11838 ubiquitin carboxyl-terminal hydrolase 7 [EC:3.1.2.15]	hypothetical protein; K11838 ubiquitin carboxyl-terminal hydrolase 7 [EC:3.1.2.15]	1.32728
21464	hypothetical protein	hypothetical protein; K10523 speckle-type POZ protein	0.195391
21469	hypothetical protein		0.25875
21472	LHL1; early light induced protein	LHL1; early light induced protein	-1.09782
21475	hypothetical protein; K03245 translation initiation factor 3 subunit J	hypothetical protein; K03245 translation initiation factor 3 subunit J	0.758529
21476	hypothetical protein		-0.336725
2148	hypothetical protein		-0.846444
21480	hypothetical protein	PNS1-like protein	0.358098
21489	hypothetical protein	protein tyrosine/serine phosphatase	0.343327
21491	hypothetical protein; K15028 translation initiation factor 3 subunit K	hypothetical protein; K15028 translation initiation factor 3 subunit K	0.639277
21507	hypothetical protein		0.350797
21513	hypothetical protein	HSF27; hypothetical protein	-1.66074
21516	hypothetical protein		-0.475639
21519	hypothetical protein		0.650109
21524	hypothetical protein	cupin 4 family protein	0.844075
21527	hypothetical protein		0.751562
21530	hypothetical protein		0.678963
21533	hypothetical protein; K15436 transportin-3	hypothetical protein; K15436 transportin-3	0.268123
21537	hypothetical protein		-0.637757
21539	hypothetical protein; K01735 3-dehydroquinate synthase [EC:4.2.3.4]	hypothetical protein; K01735 3-dehydroquinate synthase [EC:4.2.3.4]	1.41373
21545	hypothetical protein		2.18151
21546	hypothetical protein	uncharacterized LOC100184640	0.336032
21549	hypothetical protein		-0.899614
21568	hypothetical protein		0.316243
2157	hypothetical protein	cell division cycle 123 homolog (S. cerevisiae)	1.25377
21580	hypothetical protein	VacB/RNB family exoribonuclease; K01147 exoribonuclease II [EC:3.1.13.1]	-0.298623
21581	hypothetical protein	glycosyl hydrolase family 98 C-domain protein	0.408104
21582	hypothetical protein	similar to ASPM	0.742796
21583	hypothetical protein		0.522566
21584	hypothetical protein		-0.199126
21585	hypothetical protein	ZIP family transporter: zinc ion	-0.884931
21586	hypothetical protein	hypothetical protein; K03933 chitin-binding protein	0.485806
21587	hypothetical protein		-1.08825
21589	hypothetical protein	putative amylopullulanase	1.44459
2159	hypothetical protein		-0.457013
21593	hypothetical protein		0.89984
21594	hypothetical protein		0.76617
21595	hypothetical protein		1.93211
21598	hypothetical protein	N-acetyltransferase, putative	-1.26621
2160	hypothetical protein	p23 co-chaperone of HSP90 system	0.824166
21600	hypothetical protein	ARMET-like protein precursor	0.551144
21601	hypothetical protein		-0.543092
21602	hypothetical protein; K14794 ribosomal RNA-processing protein 12	hypothetical protein; K14794 ribosomal RNA-processing protein 12	-0.424309
21604	hypothetical protein	lipase/esterase	-1.36065
21605	hypothetical protein		0.648516
21606	hypothetical protein	cytochrome c peroxidase, mitochondrial precursor, putative (EC:1.11.1.5); K00428 cytochrome c peroxidase [EC:1.11.1.5]	0.842884
21613	hypothetical protein		0.258119
21619	hypothetical protein	probable SOLUBLE pyridine nucleotide transhydrogenase (EC:1.6.1.1)	-0.809958
21620	hypothetical protein	threonine aldolase	-1.36642
21623	hypothetical protein		-0.825598
21629	hypothetical protein		0.590173
21636	hypothetical protein	peptidase M4 thermolysin; K08604 vibriolysin [EC:3.4.24.25]	-0.584923
21645	hypothetical protein		0.342726
21646	hypothetical protein		-0.942642
21647	hypothetical protein		-0.24538
21651	hypothetical protein	TAP domain-containing protein	-1.12698
21652	hypothetical protein		-1.22497
21654	hypothetical protein		0.266656
21655	hypothetical protein		0.428426
21656	hypothetical protein		0.534947
21659	hypothetical protein		-0.257975
21661	hypothetical protein		-1.25314
21663	hypothetical protein		-0.856291
21664	hypothetical protein		0.550134
21665	hypothetical protein		3.36838
21666	hypothetical protein		-1.11335
21668	hypothetical protein		-0.901468
21669	hypothetical protein		-0.787043
21673	hypothetical protein	GA18708 gene product from transcript GA18708-RA	-0.418579
21677	hypothetical protein		0.949273
21679	hypothetical protein	DNAJ heat shock N-terminal domain-containing protein (ISS)	-1.54861
21680	hypothetical protein		-0.350995
21681	hypothetical protein		0.230935
21685	hypothetical protein; K04487 cysteine desulfurase [EC:2.8.1.7]	hypothetical protein; K04487 cysteine desulfurase [EC:2.8.1.7]	-0.737194
21690	hypothetical protein		-1.02754
21695	hypothetical protein		0.665225
2170	hypothetical protein		0.931735
21700	hypothetical protein	splicing coactivator subunit-like protein	0.545726
21708	hypothetical protein		0.293987
2171	hypothetical protein		1.66514
21710	hypothetical protein	similar to ankyrin 2,3/unc44	1.64299
21712	hypothetical protein	autophagy-related protein 9-like	0.800372
21718	hypothetical protein		0.858045
21719	hypothetical protein	NTPase	0.462398
21720	hypothetical protein		0.901854
21723	hypothetical protein	HSP40C; chaperone, dnaj-like protein	0.353792
21727	hypothetical protein		1.68812
2173	hypothetical protein		0.388536
21732	hypothetical protein		-0.582644
21734	hypothetical protein	FABZ_1; 3R-hydroxyacyl-[acyl carrier protein] dehydrase	1.45841
21739	hypothetical protein		-0.631062
21747	hypothetical protein	hypothetical protein; K14794 ribosomal RNA-processing protein 12	-0.360278
21749	hypothetical protein	hypothetical protein; K02266 cytochrome c oxidase subunit 6a	-0.225254
21750	hypothetical protein	opine dehydrogenase, putative (EC:1.5.1.28)	-3.48002
21753	hypothetical protein	MG04718.4; hypothetical protein	-1.38289
21756	hypothetical protein; K04523 ubiquilin	hypothetical protein; K04523 ubiquilin	1.08274
21757	hypothetical protein	hypothetical protein; K13110 microfibrillar-associated protein 1	0.392034
21769	hypothetical protein		1.10495
21770	hypothetical protein	pseudouridine synthase; K06180 23S rRNA pseudouridine1911/1915/1917 synthase [EC:5.4.99.23]	-0.696132
21771	hypothetical protein		-0.606536
21774	hypothetical protein		-1.03641
21776	hypothetical protein		1.10658
21784	hypothetical protein		0.427078
21785	hypothetical protein	pyridine nucleotide-disulphide oxidoreductase, putative	0.768431
21788	hypothetical protein		0.519812
21791	hypothetical protein		-0.245735
21792	hypothetical protein		-0.502408
21795	hypothetical protein	protein scp/tpx-1/ag5/pr-1/sc7 domain-containing protein	0.576919
21796	hypothetical protein		1.23957
21798	hypothetical protein		0.262177
21799	hypothetical protein		0.688731
21800	hypothetical protein	succinylglutamate desuccinylase/aspartoacylase	-0.480495
21801	hypothetical protein	hypothetical protein; K13205 A1 cistron-splicing factor AAR2	-0.890881
21804	hypothetical protein		1.5716
21805	hypothetical protein		-0.573936
21806	hypothetical protein		0.616406
21807	hypothetical protein		-0.369692
21808	hypothetical protein		-0.809917
21809	hypothetical protein		-0.941132
21815	AMS1; probable S-adenosylmethionine synthetase; K00789 S-adenosylmethionine synthetase [EC:2.5.1.6]	AMS1; probable S-adenosylmethionine synthetase; K00789 S-adenosylmethionine synthetase [EC:2.5.1.6]	3.25672
21819	hypothetical protein	Sorting nexin-4, putative	-0.308724
2182	hypothetical protein; K10610 DNA damage-binding protein 1	hypothetical protein; K10610 DNA damage-binding protein 1	0.404666
21824	hypothetical protein		0.597903
21825	hypothetical protein	AGAP012006-PA	-0.232788
21827	hypothetical protein		0.573097
21830	hypothetical protein	uncharacterized LOC100784039	1.27302
21831	hypothetical protein		1.05468
21832	hypothetical protein	isochorismatase family protein family	-0.493993
21837	hypothetical protein; K04083 molecular chaperone Hsp33	hypothetical protein; K04083 molecular chaperone Hsp33	0.610508
21839	hypothetical protein; K06100 symplekin	hypothetical protein; K06100 symplekin	0.172993
21840	hypothetical protein		-1.60115
21841	hypothetical protein		0.723074
21843	hypothetical protein		0.223039
21844	hypothetical protein		-0.476024
21850	hypothetical protein	dsCYC9; hypothetical protein	0.940343
21852	hypothetical protein	MDC1; mediator of DNA-damage checkpoint 1	0.434598
21855	hypothetical protein		1.01439
21858	ABC transporter	ABC transporter	-0.71585
2186	hypothetical protein; K00222 delta14-sterol reductase [EC:1.3.1.70]	hypothetical protein; K00222 delta14-sterol reductase [EC:1.3.1.70]	0.306441
21860	hypothetical protein; K12821 pre-mRNA-processing factor 40	hypothetical protein; K12821 pre-mRNA-processing factor 40	0.388599
21861	hypothetical protein		-0.534539
21863	hypothetical protein	putative MANNOSYLTRANSFERASE OF THE KTR FAMILY	3.64765
21866	hypothetical protein; K00938 phosphomevalonate kinase [EC:2.7.4.2]	hypothetical protein; K00938 phosphomevalonate kinase [EC:2.7.4.2]	0.195861
21871	RSP1; 40S ribosomal protein-like protein; K02998 small subunit ribosomal protein SAe	RSP1; 40S ribosomal protein-like protein; K02998 small subunit ribosomal protein SAe	1.41268
21877	hypothetical protein		-0.369247
21880	hypothetical protein		-0.436142
21882	hypothetical protein	mlh3; MutL DNA mismatch repair protein; K08739 DNA mismatch repair protein MLH3	-4.40809
21886	hypothetical protein		-0.300562
21887	hypothetical protein		-0.560543
21888	hypothetical protein		0.380869
21891	hypothetical protein		0.884652
21893	hypothetical protein; K08576 calpain-7 [EC:3.4.22.-]	hypothetical protein; K08576 calpain-7 [EC:3.4.22.-]	0.477465
21895	hypothetical protein		-0.488336
21896	hypothetical protein		0.948981
21897	hypothetical protein		1.6425
21898	hypothetical protein		-0.492874
2190	hypothetical protein		-2.18756
21900	hypothetical protein	CRTISO4; carotenoid isomerase	2.63654
21901	hypothetical protein		-0.435335
21904	hypothetical protein		1.42742
21905	hypothetical protein		-0.344276
21910	hypothetical protein; K13125 nitric oxide synthase-interacting protein	hypothetical protein; K13125 nitric oxide synthase-interacting protein	-0.261617
21911	hypothetical protein	GK17850 gene product from transcript GK17850-RA	1.0629
21922	hypothetical protein		0.343855
21923	hypothetical protein		0.677858
21925	hypothetical protein		-0.336031
21927	hypothetical protein	helicase	0.407096
21929	hypothetical protein	RNA methylase; K07444 putative N6-adenine-specific DNA methylase [EC:2.1.1.-]	0.690823
21943	hypothetical protein		-0.853092
21948	hypothetical protein; K07735 putative transcriptional regulator	hypothetical protein; K07735 putative transcriptional regulator	-1.14248
21949	hypothetical protein		-0.385595
21951	hypothetical protein	dispatched homolog 1 (ISS)	2.03634
21954	hypothetical protein	biotin carboxylase	0.716533
21955	hypothetical protein		0.886095
21956	hypothetical protein	peroxisomal membrane 22 kDa family protein (ISS)	0.172941
21957	hypothetical protein	PAP-fibrillin-1; hypothetical protein	0.48446
21958	hypothetical protein		0.247413
21965	hypothetical protein; K09584 protein disulfide-isomerase A6 [EC:5.3.4.1]	hypothetical protein; K09584 protein disulfide-isomerase A6 [EC:5.3.4.1]	0.457535
21968	hypothetical protein		-0.28124
21972	hypothetical protein		1.76872
21973	hypothetical protein; K11135 Pin2-interacting protein X1	hypothetical protein; K11135 Pin2-interacting protein X1	-0.494831
21976	hypothetical protein		1.55803
21983	hypothetical protein		-0.489756
21984	hypothetical protein		-0.390788
21986	hypothetical protein	hypothetical protein; K11497 centromere protein C	0.235193
21989	hypothetical protein		0.423549
21991	hypothetical protein		-5.31792
21994	hypothetical protein	uncharacterized LOC725481	-0.910885
21996	hypothetical protein	tau-tubulin kinase, putative; K08815 tau tubulin kinase [EC:2.7.11.26]	0.41906
21997	hypothetical protein	TPR Domain containing protein	0.573787
2200	hypothetical protein		1.24683
22002	hypothetical protein		-0.440396
22003	hypothetical protein		-0.817863
22008	hypothetical protein	vacuolar protein sorting-associated protein, putative	1.12582
22011	hypothetical protein; K01412 mitochondrial processing peptidase [EC:3.4.24.64]	hypothetical protein; K01412 mitochondrial processing peptidase [EC:3.4.24.64]	0.413018
22016	ABC transporter; K05658 ATP-binding cassette, subfamily B (MDR/TAP), member 1	ABC transporter; K05658 ATP-binding cassette, subfamily B (MDR/TAP), member 1	0.597846
22018	HSF40; hypothetical protein	HSF40; hypothetical protein	0.518807
22021	hypothetical protein		-0.465869
22023	hypothetical protein		0.652329
22024	hypothetical protein		-0.201462
22025	hypothetical protein		0.482756
22027	hypothetical protein		-0.239638
22030	hypothetical protein	haloacid dehalogenase-like hydrolase family protein	1.19395
22031	hypothetical protein; K14721 DNA-directed RNA polymerase III subunit RPC5	hypothetical protein; K14721 DNA-directed RNA polymerase III subunit RPC5	-0.509626
22041	hypothetical protein		0.238544
22042	hypothetical protein	uncharacterized LOC100842570	0.693065
22044	hypothetical protein		-0.297886
22045	hypothetical protein		-0.478302
22046	hypothetical protein; K13115 coiled-coil domain-containing protein 130	hypothetical protein; K13115 coiled-coil domain-containing protein 130	0.629276
22049	hypothetical protein		1.04645
22052	hypothetical protein	metalloprotease	-0.832693
22056			-0.175621
22057	hypothetical protein	integral membrane protein	0.535599
22062	hypothetical protein		-0.989954
22064	hypothetical protein	copper induced cell-surface protein	-0.635435
22070	hypothetical protein	transmembrane protein, putative	0.930704
22074	hypothetical protein		-2.00038
22075	hypothetical protein	uncharacterized LOC100826130	-0.582947
22079	hypothetical protein		0.379883
22087	hypothetical protein		-0.326568
2209	hypothetical protein		-0.92577
22095	hypothetical protein	highly conserved hypothetical protein	0.28698
22096	hypothetical protein	heme-binding-like protein At3g10130, chloroplastic-like	-0.859227
22099	hypothetical protein		-0.5545
22107	hypothetical protein		0.494724
2211	hypothetical protein		-0.259947
22114	hypothetical protein	pentatricopeptide repeat-containing protein, putative	1.8422
22115	hypothetical protein	ubiquinone/menaquinone biosynthesis methyltransferase; K03183 ubiquinone/menaquinone biosynthesis methyltransferase [EC:2.1.1.163 2.1.1.201]	0.424565
22117	hypothetical protein		-0.966163
22128	hypothetical protein	DENN domain-containing protein 1C-like	-0.374296
22135	hypothetical protein	HSF21; hypothetical protein	-1.01838
22138	hypothetical protein		0.204265
22139	hypothetical protein; K15336 tRNA (cytosine38-C5)-methyltransferase [EC:2.1.1.204]	hypothetical protein; K15336 tRNA (cytosine38-C5)-methyltransferase [EC:2.1.1.204]	-0.812551
22140	hypothetical protein	sUfd1; hypothetical protein	-0.513394
22141	hypothetical protein		0.425322
22142	hypothetical protein		-0.600299
22148	hypothetical protein		-1.51166
22149	hypothetical protein	RING-finger protein-like protein	-0.912449
2215	hypothetical protein	soul heme-binding family protein	0.577944
22150	hypothetical protein; K01514 exopolyphosphatase [EC:3.6.1.11]	hypothetical protein; K01514 exopolyphosphatase [EC:3.6.1.11]	-0.447363
22162	hypothetical protein		0.514412
22163	hypothetical protein		-0.525855
22166	hypothetical protein		1.16199
22167	hypothetical protein		-0.340731
22168	hypothetical protein	uncharacterized LOC100797118	0.689055
22171	hypothetical protein	novel protein similar to vertebrate transmembrane protein 163 (TMEM163)	-0.629919
22177	hypothetical protein	probable phytol kinase, chloroplastic-like	-0.683593
2218	HSF20; hypothetical protein	HSF20; hypothetical protein	-0.320519
22183	hypothetical protein		0.532713
22184	hypothetical protein		0.437209
22185	hypothetical protein		0.472915
22186	hypothetical protein	General substrate transporter (ISS)	-0.864532
22187	hypothetical protein	HSP20A; heat shock protein Hsp20; K13993 HSP20 family protein	0.653603
22192	hypothetical protein	FHA domain containing protein	0.355244
22194	hypothetical protein		-1.01573
22197	hypothetical protein	2,5-didehydrogluconate reductase	0.824779
22198	hypothetical protein		3.33297
22199	hypothetical protein		-0.774739
2220	hypothetical protein	HSF20; hypothetical protein	0.687884
22200	hypothetical protein		1.03004
22202	hypothetical protein	cation channel family protein	-0.325932
22203	hypothetical protein; K14816 pre-60S factor REI1	hypothetical protein; K14816 pre-60S factor REI1	-1.13599
22211	hypothetical protein	uncharacterized LOC100839048	-0.324848
22212	hypothetical protein	pre-rRNA-processing protein ESF1, putative	-0.848336
22215	hypothetical protein	ClC family chloride transporter	-0.617488
22218	hypothetical protein		0.189352
2222	hypothetical protein	WD-40 repeat-containing protein	-0.401877
22220	hypothetical protein		-0.680367
22231	hypothetical protein		-1.68959
22234	hypothetical protein	pas-domain protein	-1.54315
22237	hypothetical protein	ClC family chloride transporter	-1.02043
22240	GJ11507 gene product from transcript GJ11507-RA; K03265 peptide chain release factor subunit 1	GJ11507 gene product from transcript GJ11507-RA; K03265 peptide chain release factor subunit 1	0.770048
22243	hypothetical protein		0.201755
22244	hypothetical protein		0.387928
22245	hypothetical protein	SPX domain-containing membrane protein	0.455247
22246	hypothetical protein		0.941567
22251	hypothetical protein		1.28235
22252	hypothetical protein		0.535569
22253	hypothetical protein		-0.436208
22257	hypothetical protein		-5.20722
22261	hypothetical protein		0.555623
22266	hypothetical protein		-0.541111
22272	hypothetical protein		0.959615
22279	hypothetical protein	fc51c09; wu:fc51c09; K12888 heterogeneous nuclear ribonucleoprotein U	0.924306
22280	hypothetical protein; K02726 20S proteasome subunit alpha 2 [EC:3.4.25.1]	hypothetical protein; K02726 20S proteasome subunit alpha 2 [EC:3.4.25.1]	-0.915694
22281	hypothetical protein	sli; slit; K06839 slit 2	-0.506296
22291	hypothetical protein		0.253941
22292	hypothetical protein		0.192902
22296	hypothetical protein		0.982796
22302	hypothetical protein	hypothetical protein ; K11855 ubiquitin carboxyl-terminal hydrolase 36/42 [EC:3.1.2.15]	0.146493
22303	hypothetical protein		0.451349
22304	hypothetical protein		0.799198
22305	hypothetical protein	aspartyl protease family A01B, putative	-0.626135
22308	hypothetical protein	coiled-coil domain containing 132	0.958877
22311	hypothetical protein		0.580559
22312	hypothetical protein	axonemal dynein intermediate chain protein	0.790166
22316	hypothetical protein		0.371675
22318	hypothetical protein		0.504959
22321	hypothetical protein		0.320423
22323	hypothetical protein; K03105 signal recognition particle subunit SRP19	hypothetical protein; K03105 signal recognition particle subunit SRP19	0.917089
22324	hypothetical protein		1.03885
22325	hypothetical protein		0.368401
2233	VAT4; vacuolar ATP synthase (EC:3.6.1.-); K02155 V-type H+-transporting ATPase 16kDa proteolipid subunit [EC:3.6.3.14]	VAT4; vacuolar ATP synthase (EC:3.6.1.-); K02155 V-type H+-transporting ATPase 16kDa proteolipid subunit [EC:3.6.3.14]	0.657501
22333	hypothetical protein		0.485407
22336	hypothetical protein		0.398109
22337	hypothetical protein		1.29357
22338	hypothetical protein		-0.617269
22345	PYK1; pyruvate kinase (EC:2.7.1.40); K00873 pyruvate kinase [EC:2.7.1.40]	PYK1; pyruvate kinase (EC:2.7.1.40); K00873 pyruvate kinase [EC:2.7.1.40]	5.83966
22347	hypothetical protein	palmitoyltransferase AKR1-like	0.566729
22348	hypothetical protein		-0.958496
22349	hypothetical protein		0.668631
2235	hypothetical protein	OWL1; chaperone protein dnaJ 13	0.817052
22350	RS21; RS21, ribosomal protein 21 40S small ribosomal subunit; K02971 small subunit ribosomal protein S21e	RS21; RS21, ribosomal protein 21 40S small ribosomal subunit; K02971 small subunit ribosomal protein S21e	1.76536
22354	hypothetical protein	cleavage induced hypothetical protein	-1.63976
22359	hypothetical protein	hypothetical protein; K14297 nuclear pore complex protein Nup98-Nup96	-0.259201
22362	KAS1; beta ketoacyl-coa synthase	KAS1; beta ketoacyl-coa synthase	-0.765969
22365	hypothetical protein	pip; proline iminopeptidase Pip; K01259 proline iminopeptidase [EC:3.4.11.5]	-0.738726
22368	hypothetical protein	nucleotide-binding protein 1	1.20722
22370	hypothetical protein	gnt2; GlcNAc transferase	0.501711
22372	hypothetical protein		-1.41639
22378	hypothetical protein		0.607045
22383	hypothetical protein		0.614648
22385	hypothetical protein	leukocyte receptor cluster member 8	-0.696198
22388	hypothetical protein		-0.200665
22389	hypothetical protein		1.28513
22394	hypothetical protein		-0.607435
22404	atp-dependent RNA helicase	atp-dependent RNA helicase	-1.4556
22405	hypothetical protein	delta8 fatty acid desaturase-like protein	0.587422
22407	hypothetical protein		0.757185
22409	hypothetical protein		0.409629
22413	hypothetical protein		-0.986133
22414	HSF2; hypothetical protein	HSF2; hypothetical protein	0.417184
22418	hypothetical protein	CPLD15; hypothetical protein	0.333036
22425	hypothetical protein	hypothetical protein; K00472 prolyl 4-hydroxylase [EC:1.14.11.2]	-0.429414
22426	hypothetical protein	cleavage induced hypothetical protein	-0.50918
22428	hypothetical protein		2.12439
22429	hypothetical protein		2.99529
2243	hypothetical protein		0.970134
22432	ubiquitin-conjugating enzyme e2-16kda, ubiquitin protein ligase (EC:6.3.2.19); K06689 ubiquitin-conjugating enzyme E2 D/E [EC:6.3.2.19]	ubiquitin-conjugating enzyme e2-16kda, ubiquitin protein ligase (EC:6.3.2.19); K06689 ubiquitin-conjugating enzyme E2 D/E [EC:6.3.2.19]	0.176846
22433	hypothetical protein	anti-viral guanylate-binding protein	-0.413198
2244	hypothetical protein		-0.367844
22442	hypothetical protein	guanylate cyclase	0.804118
22443	hypothetical protein		0.662115
22448	hypothetical protein	hypothetical protein; K14790 nucleolar protein 9	-0.487027
22449	hypothetical protein	DNA binding protein	1.77089
22454	hypothetical protein	HSF2; DNA-binding heat shock factor	-0.538336
22455	hypothetical protein		-0.619259
22462	hypothetical protein	Hypothetical protein CBG20162; K14864 tRNA (cytidine32/guanosine34-2'-O)-methyltransferase [EC:2.1.1.205]	-1.38983
22464	fumarate hydratase class I, anaerobic; K01676 fumarate hydratase, class I [EC:4.2.1.2]	fumarate hydratase class I, anaerobic; K01676 fumarate hydratase, class I [EC:4.2.1.2]	-0.309153
22465	hypothetical protein	similar to CG16944-PC; K05863 solute carrier family 25 (mitochondrial adenine nucleotide translocator), member 4/5/6/31	-1.06591
22467	hypothetical protein; K15430 tRNA (guanine10-N2)-methyltransferase [EC:2.1.1.214]	hypothetical protein; K15430 tRNA (guanine10-N2)-methyltransferase [EC:2.1.1.214]	-1.05412
2247	hypothetical protein		0.602821
22473	aliphatic amidase (EC:3.5.1.4)	aliphatic amidase (EC:3.5.1.4)	-0.314781
22476	RL13e; RL13e, ribosomal protein 13e 60S large ribosomal subunit; K02873 large subunit ribosomal protein L13e	RL13e; RL13e, ribosomal protein 13e 60S large ribosomal subunit; K02873 large subunit ribosomal protein L13e	1.18281
22481	hypothetical protein		-0.390455
22482	hypothetical protein; K14827 pre-rRNA-processing protein IPI1	hypothetical protein; K14827 pre-rRNA-processing protein IPI1	0.320589
22483	hypothetical protein	Cellobiose phosphorylase	0.739179
22486	hypothetical protein		0.730465
22487	hypothetical protein	hypothetical protein; K15541 protein MPE1	0.408575
22488	hypothetical protein		1.57777
22490	hypothetical protein	FRE3; ferric reductase	-0.443523
22494	hypothetical protein	hypothetical protein; K06998	1.08304
22495	hypothetical protein	dsCYC7; hypothetical protein	1.83512
22497	hypothetical protein		0.448735
22499	hypothetical protein	hypothetical protein; K00599 [EC:2.1.1.-]	-0.844401
225	hypothetical protein	frr; ribosome recycling factor; K02838 ribosome recycling factor	1.29381
2250	hypothetical protein		-2.55409
22505	hypothetical protein	CnaB domain-containing protein	-0.343647
22506	NRPS-like enzyme, putative	NRPS-like enzyme, putative	-0.231689
22508	hypothetical protein		-0.604043
22513	hypothetical protein		-0.642627
22517	hypothetical protein	integral membrane protein	1.23918
22520	hypothetical protein	DNA repair protein RecN; K03631 DNA repair protein RecN (Recombination protein N)	-0.500151
22521	hypothetical protein		0.884882
22522	hypothetical protein	putative integral membrane protein	0.386559
22524	hypothetical protein		-0.157156
22526	hypothetical protein; K05658 ATP-binding cassette, subfamily B (MDR/TAP), member 1	hypothetical protein; K05658 ATP-binding cassette, subfamily B (MDR/TAP), member 1	0.457596
22530	hypothetical protein		1.08215
22533	hypothetical protein		0.587454
22535	RS11; RS11, ribosomal protein 11 40S small ribosomal subunit; K02949 small subunit ribosomal protein S11e	RS11; RS11, ribosomal protein 11 40S small ribosomal subunit; K02949 small subunit ribosomal protein S11e	0.794676
22544	hypothetical protein	DES11; microsomal delta-5 desaturase	2.19554
22547	hypothetical protein		0.695591
22551	hypothetical protein	helicase	-0.293288
22559	hypothetical protein		0.565916
22565	hypothetical protein; K13783 MFS transporter, OPA family, solute carrier family 37 (glycerol-3-phosphate transporter), member 1/2	hypothetical protein; K13783 MFS transporter, OPA family, solute carrier family 37 (glycerol-3-phosphate transporter), member 1/2	0.754606
22566	hypothetical protein		-0.375818
22570	HSF10; hypothetical protein	HSF10; hypothetical protein	0.508629
22573	hypothetical protein	MG07635.4; hypothetical protein	0.292198
22577	hypothetical protein		0.227139
22579	hypothetical protein; K12275 translocation protein SEC62	hypothetical protein; K12275 translocation protein SEC62	0.532502
22583	hypothetical protein	uncharacterized LOC100835123	-3.39261
22589	hypothetical protein	GK14515 gene product from transcript GK14515-RA	-0.29023
22592	hypothetical protein	putative signal transduction protein with CBS domains	-0.301341
22593	hypothetical protein		-0.756002
22599	hypothetical protein		-0.434872
22601	hypothetical protein		-0.675166
22603	hypothetical protein	ATP-binding protein	-0.203913
22607	hypothetical protein	eukaryotic protein kinase	-0.721448
22610	RL4e; RL4e, ribosomal protein 4e 60S large ribosomal subunit; K02930 large subunit ribosomal protein L4e	RL4e; RL4e, ribosomal protein 4e 60S large ribosomal subunit; K02930 large subunit ribosomal protein L4e	1.22373
22618	hypothetical protein; K13095 splicing factor 1	hypothetical protein; K13095 splicing factor 1	0.547275
2262	hypothetical protein	hypothetical protein, unknown function	1.03428
22620	hypothetical protein		0.339578
22622	hypothetical protein		1.36335
22627	hypothetical protein		-0.207453
22628	hypothetical protein		-0.587577
22630	hypothetical protein		1.16991
22631	hypothetical protein		0.737297
22637	hypothetical protein	CTSK, CTSO; cathepsin K; K01374 cathepsin O [EC:3.4.22.42]	0.486943
22642	hypothetical protein		-0.337681
22643	hypothetical protein		0.772854
22644	hypothetical protein		0.16089
22645	hypothetical protein		-0.666487
22652	hypothetical protein	COG0654: 2-polyprenyl-6-methoxyphenol hydroxylase and related FAD-dependent oxidoreductases (ISS)	-0.829914
22655	hypothetical protein		0.492516
22666	hypothetical protein		0.217694
22667	hypothetical protein		0.26255
22668	hypothetical protein	cyclic nucleotide-binding protein	0.363986
22669	hypothetical protein		-1.61681
22670	hypothetical protein		0.578162
22671	hypothetical protein	hypothetical protein; K00480 salicylate hydroxylase [EC:1.14.13.1]	0.588047
22673	sep-like protein	sep-like protein	0.61711
22677	hypothetical protein		-0.692358
22679	hypothetical protein	ATP-binding protein; K05776 molybdate transport system ATP-binding protein	0.493802
22683	hypothetical protein	PEP motif anchor domain-containing protein	1.07784
22685	hypothetical protein	hypothetical protein; K15429 tRNA (guanine37-N1)-methyltransferase [EC:2.1.1.228]	-0.581098
22686	hypothetical protein		0.348968
22688	hypothetical protein		0.242876
22689	hypothetical protein	chalcone--flavonone isomerase-like	-1.16024
22694	hypothetical protein	hypothetical protein; K13348 protein Mpv17	1.33153
2270	hypothetical protein	pili assembly chaperone	-0.246133
22701	hypothetical protein		-0.776937
22703	hypothetical protein		-1.44662
22706	hypothetical protein	pentatricopeptide repeat-containing protein At1g12775, mitochondrial-like	0.84252
22708	hypothetical protein	metallophosphoesterase	-0.546421
22711	hypothetical protein		-1.153
22712	hypothetical protein		-0.600917
22714	hypothetical protein		-0.278432
22716	hypothetical protein; K15181 negative elongation factor C/D	hypothetical protein; K15181 negative elongation factor C/D	0.323637
2272	hypothetical protein	type 12 methyltransferase	0.771124
22720	hypothetical protein		-0.566256
22721	hypothetical protein		0.588172
22725	hypothetical protein		3.54971
22726	hypothetical protein		0.846516
22728	hypothetical protein		-0.528082
22733	hypothetical protein	hypothetical protein; K06940	-1.94759
22734	hypothetical protein		0.485007
22739	hypothetical protein	Os10g0520700	-0.367805
22744	hypothetical protein		-0.472137
22748	hypothetical protein		0.243272
22749	hypothetical protein	Os05g0419200	-0.685004
22752	hypothetical protein	hypothetical protein; K04908 potassium voltage-gated channel Eag-related subfamily H member 5	1.09796
22753	hypothetical protein	Mechanosensitive ion channel family protein	0.551843
22757	hypothetical protein	CGLD30; histone methyltransferase	1.38121
22758	hypothetical protein		-0.57921
22763	hypothetical protein	apaG; ApaG protein; K06195 ApaG protein	0.541587
22765	hypothetical protein		-0.447608
22766	heat shock protein Hsp90; K09487 heat shock protein 90kDa beta	heat shock protein Hsp90; K09487 heat shock protein 90kDa beta	-0.627671
22767	hypothetical protein	hypothetical protein; K14724 solute carrier family 9 (sodium/hydrogen exchanger), member 8	0.551737
22770	NV18001; threonyl-tRNA synthetase, cytoplasmic-like; K01868 threonyl-tRNA synthetase [EC:6.1.1.3]	NV18001; threonyl-tRNA synthetase, cytoplasmic-like; K01868 threonyl-tRNA synthetase [EC:6.1.1.3]	0.937426
22771	hypothetical protein		0.395489
22772			1.23705
22777	hypothetical protein		0.637872
22778	hypothetical protein		0.38399
22782	hypothetical protein		-0.235397
22784	hypothetical protein	RING-finger-containing E3 ubiquitin ligase, putative; K11975 E3 ubiquitin-protein ligase RNF144 [EC:6.3.2.19]	0.352642
22785	hypothetical protein	hypothetical protein; K11477 glc operon protein GlcG	0.204308
22792	ypt1-like rab-type small G protein; K07874 Ras-related protein Rab-1A	ypt1-like rab-type small G protein; K07874 Ras-related protein Rab-1A	0.626781
22794	hypothetical protein		-0.656821
22795	hypothetical protein		-0.441409
22796	hypothetical protein		2.08933
22799	hypothetical protein		0.410988
2280	hypothetical protein		-0.474207
22802	hypothetical protein		-0.272344
22804	hypothetical protein	similar to FATty acid desaturase family member (fat-3)	-0.236716
22807	hypothetical protein	trmB; tRNA (guanine-N(7)-)-methyltransferase; K03439 tRNA (guanine-N7-)-methyltransferase [EC:2.1.1.33]	1.08173
22808	hypothetical protein	SpoU rRNA Methylase family	2.56266
22809	hypothetical protein	unknown protein (similar to predicted phosphoesterase)	1.04814
22816	hypothetical protein	methyltransferase	0.446722
2282	hypothetical protein	inner membrane protein	-0.773574
22821	hypothetical protein; K11269 chromosome transmission fidelity protein 18	hypothetical protein; K11269 chromosome transmission fidelity protein 18	0.729421
22822	hypothetical protein	nuclear transport factor, putative	-0.344086
22826	hypothetical protein; K14288 exportin-T	hypothetical protein; K14288 exportin-T	0.278885
22830	hypothetical protein	PNS1-like protein	-0.406979
22835	hypothetical protein		-1.07903
22837	hypothetical protein		0.47971
2284	hypothetical protein		0.251535
22841	hypothetical protein	glycosyltransferase-like protein LARGE1-like; K09668 glycosyltransferase-like protein LARGE	0.374592
22842	hypothetical protein		0.768991
22846	hypothetical protein		0.547751
22848	hypothetical protein	Dph1; diatom PHytochrome 1	0.798284
22850	hypothetical protein		-0.668592
22851	hypothetical protein		0.689855
22855	hypothetical protein		-1.07163
22857	hypothetical protein		0.355353
22858	hypothetical protein		-3.56684
22863	zinc metalloprotease 2, putative (EC:3.4.24.55); K06972	zinc metalloprotease 2, putative (EC:3.4.24.55); K06972	1.39159
22864	FAD dependent oxidoreductase; K00314 sarcosine dehydrogenase [EC:1.5.8.3]	FAD dependent oxidoreductase; K00314 sarcosine dehydrogenase [EC:1.5.8.3]	-1.49288
22867	hypothetical protein		0.937948
22869	XPF; excision repair cross-complementing rodent repair deficiency, complementation group 4; K10848 DNA excision repair protein ERCC-4 [EC:3.1.-.-]	XPF; excision repair cross-complementing rodent repair deficiency, complementation group 4; K10848 DNA excision repair protein ERCC-4 [EC:3.1.-.-]	-0.647386
2287	hypothetical protein	2-phosphoglycerate kinase; K05715 2-phosphoglycerate kinase [EC:2.7.2.-]	-2.91905
22876	hypothetical protein		-1.11781
22877	hypothetical protein	hypothetical protein; K07507 putative Mg2+ transporter-C (MgtC) family protein	-1.28402
22880	hypothetical protein	fasciclin domain-containing protein	-1.00405
22883	hypothetical protein	putative pentatricopeptide repeat-containing protein At1g12700, mitochondrial-like	-0.292306
22886	hypothetical protein; K03255 protein TIF31	hypothetical protein; K03255 protein TIF31	0.642162
22887	hypothetical protein		0.717741
22890	hypothetical protein	ero1l; ERO1-like; K10976 ERO1-like protein beta [EC:1.8.4.-]	-0.147295
22897	hypothetical protein; K11835 ubiquitin carboxyl-terminal hydrolase 4/11/15 [EC:3.1.2.15]	hypothetical protein; K11835 ubiquitin carboxyl-terminal hydrolase 4/11/15 [EC:3.1.2.15]	0.866692
22898	hypothetical protein		0.582474
22899	hypothetical protein		0.916117
22900	hypothetical protein		0.304633
22908	hypothetical protein	ClC family chloride transporter	-0.736672
2291	hypothetical protein	CGLD11; hypothetical protein	1.0738
22922	hypothetical protein	vacuolar protein sorting-associated protein, putative	0.616241
2293	hypothetical protein		-0.843263
22931	hypothetical protein	digalactosyldiacylglycerol synthase 1, chloroplastic-like; K09480 digalactosyldiacylglycerol synthase [EC:2.4.1.241]	0.239913
22932	hypothetical protein	HSF24; hypothetical protein	0.535887
22935	hypothetical protein		-0.427551
22939	hypothetical protein		-0.838049
22940	hypothetical protein		-0.643885
22941	hypothetical protein	hypothetical protein ; K00434 L-ascorbate peroxidase [EC:1.11.1.11]	-2.47724
22943	hypothetical protein		0.438935
22946	hypothetical protein		-0.643999
22951	hypothetical protein	AGAP012609-PA	1.09634
22953	hypothetical protein	Ftr1_plasma membrane iron permease; K07243 high-affinity iron transporter	1.02877
22954	hypothetical protein		-0.91496
22957	hypothetical protein		-0.356016
22958	hypothetical protein		-0.467227
22960	hypothetical protein		1.08338
22967	hypothetical protein		0.873033
22969	hypothetical protein	hypothetical protein; K14794 ribosomal RNA-processing protein 12	-0.377479
22976	hypothetical protein; K13076 delta8-fatty-acid desaturase [EC:1.14.19.4]	hypothetical protein; K13076 delta8-fatty-acid desaturase [EC:1.14.19.4]	1.50065
22979	hypothetical protein	cyclic nucleotide-binding protein	1.18365
22984	hypothetical protein; K05768 gelsolin	hypothetical protein; K05768 gelsolin	-0.646912
22994	hypothetical protein	Predicted steroid reductase (ISS)	-0.646952
22996	hypothetical protein	hypothetical protein; K02739 20S proteasome subunit beta 2 [EC:3.4.25.1]	0.488364
22999	hypothetical protein		0.648276
23001	hypothetical protein		0.270712
23010	hypothetical protein	TRAF and TNF receptor-associated protein, putative	0.437548
23013	hypothetical protein		0.255957
23024	hypothetical protein		0.6143
23025	RPL1; 60S ribosomal protein L10A; K02865 large subunit ribosomal protein L10Ae	RPL1; 60S ribosomal protein L10A; K02865 large subunit ribosomal protein L10Ae	1.67653
23031	hypothetical protein		0.261894
23033	hypothetical protein	NAD-dependent epimerase/dehydratase; K08679 UDP-glucuronate 4-epimerase [EC:5.1.3.6]	0.270568
23036	hypothetical protein		0.994017
23040	hypothetical protein	Tat pathway signal sequence domain-containing protein 21	0.568449
23047	hypothetical protein		-0.268096
23050	hypothetical protein	coatomer subunit zeta-1, putative	0.489861
23051	hypothetical protein		0.502912
23052	hypothetical protein	tubulin-specific chaperone E, putative	1.41989
23054	hypothetical protein	Rab9 effector protein, putative	1.55961
23055	hypothetical protein		-0.965361
23064	hypothetical protein		0.400983
23066	hypothetical protein		0.695485
23070	hypothetical protein	2OG-Fe(II) oxygenase	-0.720993
23071	hypothetical protein		-0.796567
23072	hypothetical protein		0.492638
23074	hypothetical protein; K13099 CD2 antigen cytoplasmic tail-binding protein 2	hypothetical protein; K13099 CD2 antigen cytoplasmic tail-binding protein 2	0.504811
23079	hypothetical protein; K15263 cell growth-regulating nucleolar protein	hypothetical protein; K15263 cell growth-regulating nucleolar protein	2.31788
23082	hypothetical protein	hypothetical protein; K14794 ribosomal RNA-processing protein 12	-0.518944
23083	hypothetical protein	hypothetical protein; K14794 ribosomal RNA-processing protein 12	-0.349166
[truncated: 4,994 more rows]

## Sheet: Table S4
Table S4. Thalassiosira pseudonana transcriptomes compared between axenic and co-culture treatments for the 20°C acclimated strain. Significantly enriched genes under axenic conditions are indicated by pink shading, and under co-culture conditions are indicated by green shading.
locus_tag	hit_description.best.kegg	desc.any.kegg	log2 fold change
10002	hypothetical protein	Tmem184c, 8430433H16Rik, AI645453, AL033298, BC004056, Tmem34; transmembrane protein 184C	0.851533
10006	hypothetical protein; K11839 ubiquitin carboxyl-terminal hydrolase 8 [EC:3.1.2.15]	hypothetical protein; K11839 ubiquitin carboxyl-terminal hydrolase 8 [EC:3.1.2.15]	-0.821
10012	hypothetical protein	PP2A regulatory subunit TAP46-like	1.25347
10016	hypothetical protein	cyclin protein	1.30193
10027	hypothetical protein		0.321592
10035	hypothetical protein		-1.46142
10037	hypothetical protein		1.19055
10047	hypothetical protein		-0.95672
10048	hypothetical protein		1.45054
10050	hypothetical protein	sporulation domain-containing protein	0.215127
10052	hypothetical protein		-1.18122
10053	hypothetical protein		2.51858
10055	hypothetical protein		0.399185
10057	hypothetical protein		-0.81717
10059	hypothetical protein		0.277761
10063	hypothetical protein	formylmethionine deformylase (EC:3.5.1.31)	-2.17786
10064	hypothetical protein		-0.696994
10068	hypothetical protein		-1.22253
10071	hypothetical protein		-0.56734
10073	hypothetical protein		-1.07261
10079	hypothetical protein		-0.341107
10080	hypothetical protein		1.7438
10081	hypothetical protein; K01525 bis(5'-nucleosyl)-tetraphosphatase (symmetrical) [EC:3.6.1.41]	hypothetical protein; K01525 bis(5'-nucleosyl)-tetraphosphatase (symmetrical) [EC:3.6.1.41]	-0.574267
10082	hypothetical protein		1.47611
10083	hypothetical protein		-0.981961
10085	hypothetical protein		-0.98
10088	hypothetical protein		1.04445
10092	hypothetical protein		1.72798
10093	hypothetical protein; K00486 kynurenine 3-monooxygenase [EC:1.14.13.9]	hypothetical protein; K00486 kynurenine 3-monooxygenase [EC:1.14.13.9]	-1.12613
10095	hypothetical protein; K03678 exosome complex component RRP45	hypothetical protein; K03678 exosome complex component RRP45	1.50752
10096	hypothetical protein		1.2702
1010	hypothetical protein	similar to UDP-GlcNAc:betaGal beta-1,3-N-acetylglucosaminyltransferase-like 1	1.02177
10100	hypothetical protein	cyclin protein	-2.16413
10109	hypothetical protein		-2.32109
10115	hypothetical protein	hypothetical protein; K02371 enoyl-[acyl carrier protein] reductase II [EC:1.3.1.-]	-0.48028
10123	hypothetical protein		-0.534597
10129	hypothetical protein; K07560 D-tyrosyl-tRNA(Tyr) deacylase [EC:3.1.-.-]	hypothetical protein; K07560 D-tyrosyl-tRNA(Tyr) deacylase [EC:3.1.-.-]	0.442326
10136	hypothetical protein	mutS; DNA mismatch repair protein MutS	2.25066
1014	hypothetical protein	related to histone-lysine N-methyltransferase (ISS)	0.515081
10140	hypothetical protein; K03108 signal recognition particle subunit SRP72	hypothetical protein; K03108 signal recognition particle subunit SRP72	1.14237
10142	hypothetical protein	YALI0F11561p	-0.306828
10146	hypothetical protein; K13121 protein FRA10AC1	hypothetical protein; K13121 protein FRA10AC1	0.302531
10148	hypothetical protein		-0.822238
10149	hypothetical protein		4.38581
1015	hypothetical protein		-0.336973
10150	hypothetical protein	LOC443629 protein (ISS)	2.58051
10151	hypothetical protein	novel protein (zgc:56065) (ISS)	3.75409
10156	hypothetical protein; K11502 centromere protein J	hypothetical protein; K11502 centromere protein J	-0.992382
10158	hypothetical protein		-0.380944
10164	hypothetical protein	hemolysin-type calcium-binding protein	3.60933
1017	hypothetical protein		0.763258
10172	hypothetical protein	IQ and AAA domain-containing protein, putative	-0.529164
10173	hypothetical protein		-0.594394
10178	hypothetical protein		0.474764
10181	hypothetical protein		-1.62955
10183	hypothetical protein		-4.769
10185	hypothetical protein	similar to predicted protein	-1.46947
10191	hypothetical protein	sulfate permease	-1.07521
10192	hypothetical protein		-0.656814
10198	hypothetical protein	S-adenosylmethionine-dependent methyltransferase, putative	-0.634876
1020	hypothetical protein	ADP-ribosylation/Crystallin J1; K05521 ADP-ribosylglycohydrolase [EC:3.2.-.-]	0.491301
10207	hypothetical protein		-2.65975
10216	hypothetical protein		-4.42829
10219	hypothetical protein	Lhcf16; protein fucoxanthin chlorophyll a/c protein	-3.41109
10223	hypothetical protein		-0.43683
10224	hypothetical protein		-1.50854
10228	hypothetical protein		-0.721376
10229	hypothetical protein		-0.857931
1023	hypothetical protein	uncharacterized LOC100252476	-0.729369
10230	hypothetical protein		-0.612865
10232	hypothetical protein		-0.65861
10233	CRTISO5; CRTISO5 carotenoid isomerase 5,phytoene dehydrogenase-related protein	CRTISO5; CRTISO5 carotenoid isomerase 5,phytoene dehydrogenase-related protein	-0.888839
10236	hypothetical protein	uncharacterized LOC100778706	-0.910182
10241	hypothetical protein; K09660 mannose-P-dolichol utilization defect 1	hypothetical protein; K09660 mannose-P-dolichol utilization defect 1	-1.1627
10244	hypothetical protein	uncharacterized LOC100242848	-0.686572
10248	hypothetical protein	hypothetical protein; K07735 putative transcriptional regulator	-0.862505
10249	hypothetical protein		0.654292
10252	hypothetical protein		0.984343
10254	hypothetical protein; K09516 all-trans-retinol 13,14-reductase [EC:1.3.99.23]	hypothetical protein; K09516 all-trans-retinol 13,14-reductase [EC:1.3.99.23]	0.928883
10256	hypothetical protein	chitodextrinase	0.743586
10262	hypothetical protein		-1.46537
10266	hypothetical protein; K06965 protein pelota	hypothetical protein; K06965 protein pelota	0.319395
10270	hypothetical protein		-0.509477
10273	hypothetical protein		4.92643
10279	hypothetical protein		-0.994001
10280	hypothetical protein		-6.38586
10292	hypothetical protein	Slc24a2, 2810021B17Rik, 6330417K15Rik, AI847460, Nckx2; solute carrier family 24 (sodium/potassium/calcium exchanger), member 2; K13750 solute carrier family 24 (sodium/potassium/calcium exchanger), member 2	2.88331
10298	hypothetical protein	probable LRR receptor-like serine/threonine-protein kinase At4g08850-like	-0.549175
1031	hypothetical protein		-1.52759
10311	hypothetical protein		-1.27542
10313	hypothetical protein		-1.16558
10314	hypothetical protein	hypothetical protein; K07019	-0.829024
10320	hypothetical protein	RING-H2 finger protein ATL80-like	-1.05753
10322	hypothetical protein		0.25474
10331	hypothetical protein	GLUG domain-containing protein	-2.14385
10337	hypothetical protein		-1.05725
10339	hypothetical protein		-0.426374
10340	hypothetical protein		0.467898
10345	hypothetical protein		3.79694
10346	hypothetical protein		2.67947
10348	hypothetical protein		-0.390717
10349	hypothetical protein; K03136 transcription initiation factor TFIIE subunit alpha	hypothetical protein; K03136 transcription initiation factor TFIIE subunit alpha	0.187623
10352	hypothetical protein		-0.554629
10353	hypothetical protein		-1.09255
10355	hypothetical protein		-0.272501
10358	hypothetical protein		-2.66366
1036	hypothetical protein		-0.667676
10360	hypothetical protein	bZIP7; hypothetical protein	-0.706333
10363	hypothetical protein	set domain-containing protein; K11423 histone-lysine N-methyltransferase SETD2 [EC:2.1.1.43]	0.775662
10371	hypothetical protein		-1.73663
10374	hypothetical protein		-2.60857
10378	hypothetical protein; K01057 6-phosphogluconolactonase [EC:3.1.1.31]	hypothetical protein; K01057 6-phosphogluconolactonase [EC:3.1.1.31]	-2.0181
1038	hypothetical protein		-0.655821
10381	hypothetical protein		0.975022
10383	hypothetical protein		-1.88835
10385	hypothetical protein	carboxymuconolactone decarboxylase	1.76366
10395	hypothetical protein		1.52919
10396	hypothetical protein	NV18554; flavin-containing monooxygenase FMO GS-OX-like 2-like	-0.486942
10397	hypothetical protein		0.46347
10398	hypothetical protein		0.992529
10402	hypothetical protein	HrpA-like helicase; K03579 ATP-dependent helicase HrpB [EC:3.6.4.13]	0.415641
10404	hypothetical protein	ynaI; hypothetical protein	0.291724
10405	hypothetical protein	hypothetical protein; K10885 ATP-dependent DNA helicase 2 subunit 2	-0.63492
10409	hypothetical protein		-0.334659
10414	hypothetical protein	DNA photolyase FAD-binding protein	0.641872
10416	hypothetical protein	similar to predicted protein	2.69658
10417	hypothetical protein		-1.52146
10424	hypothetical protein		-0.426834
10425	hypothetical protein		0.900439
10428	hypothetical protein		-2.03145
10433	hypothetical protein	hypothetical protein; K02213 cell division control protein 6	1.0634
10434	hypothetical protein		4.78749
10437	hypothetical protein		1.32845
10440	hypothetical protein	tubulin-specific chaperone C, putative	-0.180859
10441	hypothetical protein		-0.225058
10442	hypothetical protein		-2.77011
10447	hypothetical protein		-1.22224
10457	hypothetical protein	MG08681.4; hypothetical protein	-0.510647
10460	hypothetical protein		1.55643
10471	hypothetical protein		-0.920608
10472	hypothetical protein		-0.942771
10474	hypothetical protein		-0.774413
10475	hypothetical protein		-0.55182
10479	hypothetical protein	valacyclovir hydrolase, putative	0.212844
10482	hypothetical protein	96.t00007; hypothetical protein	0.269936
10485	hypothetical protein		3.0199
10488	hypothetical protein	predicted CDS, putative protein family member, with a coiled coil-4 domain (ISS)	-0.36928
1049	oxidoreductase	oxidoreductase	-2.73615
10490	hypothetical protein	mannosyltransferase OCH1-like protein	-0.64822
10493	hypothetical protein	50S ribosomal protein L7/L12, putative	0.695458
10497	hypothetical protein		-2.56549
10498	hypothetical protein	glycosyltransferase family protein	2.19528
10499	hypothetical protein	cleavage induced hypothetical protein	-0.533042
105	eukaryotic translation initiation factor 2 alpha subunit; K03237 translation initiation factor 2 subunit 1	eukaryotic translation initiation factor 2 alpha subunit; K03237 translation initiation factor 2 subunit 1	2.88169
10506	hypothetical protein		-0.6823
1051	hypothetical protein		-2.04972
10510	hypothetical protein		1.71099
10515	hypothetical protein		-0.78822
10517	hypothetical protein		0.652263
10518	hypothetical protein		-0.540123
10519	hypothetical protein		0.193482
1052	hypothetical protein		-1.70909
10524	hypothetical protein		-1.30361
10525	hypothetical protein		-0.790674
10526	hypothetical protein		-0.944964
10527	hypothetical protein	CLC; hypothetical protein	0.465755
1053	hypothetical protein		-2.02809
10532	hypothetical protein		-1.32771
10533	hypothetical protein		-0.395019
1054	hypothetical protein		-1.53256
10541	MMSDH; methylmalonate semialdhyde dehydrogenase (EC:1.2.1.27)	MMSDH; methylmalonate semialdhyde dehydrogenase (EC:1.2.1.27)	-0.755336
10547	hypothetical protein; K15463 tRNA A64-2'-O-ribosylphosphate transferase [EC:2.4.2.-]	hypothetical protein; K15463 tRNA A64-2'-O-ribosylphosphate transferase [EC:2.4.2.-]	0.607252
10548	hypothetical protein		0.780853
1055	hypothetical protein		-1.75818
10550	hypothetical protein	hypothetical protein; K04437 filamin	-1.28158
10552	hypothetical protein	hypothetical protein; K10848 DNA excision repair protein ERCC-4 [EC:3.1.-.-]	0.569164
10556	hypothetical protein	hypothetical protein; K09812 cell division transport system ATP-binding protein	-0.711778
10558	hypothetical protein	haloacid dehalogenase-like hydrolase domain-containing protein	0.262442
10559	hypothetical protein; K01814 phosphoribosylformimino-5-aminoimidazole carboxamide ribotide isomerase [EC:5.3.1.16]	hypothetical protein; K01814 phosphoribosylformimino-5-aminoimidazole carboxamide ribotide isomerase [EC:5.3.1.16]	1.46573
1056	hypothetical protein		7.82647
10560	hypothetical protein		1.06777
10564	hypothetical protein	FAD dependent oxidoreductase; K09471 gamma-glutamylputrescine oxidase [EC:1.4.3.-]	-0.473613
10566	hypothetical protein	hypothetical protein; K13754 solute carrier family 24 (sodium/potassium/calcium exchanger), member 6	-0.934465
10567	hypothetical protein; K00820 glucosamine--fructose-6-phosphate aminotransferase (isomerizing) [EC:2.6.1.16]	hypothetical protein; K00820 glucosamine--fructose-6-phosphate aminotransferase (isomerizing) [EC:2.6.1.16]	-2.48421
1057	hypothetical protein	uncharacterized LOC585866	0.680899
10577	hypothetical protein		1.76896
1058	hypothetical protein	carboxymuconolactone decarboxylase; K01607 4-carboxymuconolactone decarboxylase [EC:4.1.1.44]	1.16857
10585	hypothetical protein	pol polyprotein	4.89035
10588	hypothetical protein		-0.82887
10589	hypothetical protein		0.346659
10592	hypothetical protein		0.966586
10598	hypothetical protein	uncharacterized LOC100793792	-2.35363
10603	hypothetical protein		-1.0655
10604	hypothetical protein	DEHA2F13420p	-4.9652
10612	hypothetical protein; K01011 thiosulfate/3-mercaptopyruvate sulfurtransferase [EC:2.8.1.1 2.8.1.2]	hypothetical protein; K01011 thiosulfate/3-mercaptopyruvate sulfurtransferase [EC:2.8.1.1 2.8.1.2]	1.02722
10613	hypothetical protein	HSF27; hypothetical protein	-0.50427
10619	hypothetical protein		-0.443324
10624	hypothetical protein		0.330517
10626	hypothetical protein	hypothetical protein; K10885 ATP-dependent DNA helicase 2 subunit 2	-3.04345
10629	hypothetical protein		-1.35169
1063	hypothetical protein		-0.256369
10647	hypothetical protein		-1.88644
10659	hypothetical protein	FabG domain-containing protein	0.37393
10661	hypothetical protein	calcium-binding protein	-0.377685
10671	hypothetical protein		0.469459
10677	hypothetical protein	hypothetical protein; K04712 sphingolipid delta-4 desaturase [EC:1.14.-.-]	-0.978198
10683	hypothetical protein; K12626 U6 snRNA-associated Sm-like protein LSm7	hypothetical protein; K12626 U6 snRNA-associated Sm-like protein LSm7	1.23315
1069	hypothetical protein	Os07g0694800	1.07624
10695	hypothetical protein	thYN1; thymocyte nuclear protein 1	-0.297951
10718	hypothetical protein		-0.637459
10723	hypothetical protein		2.53069
10724	hypothetical protein	hypothetical protein; K00472 prolyl 4-hydroxylase [EC:1.14.11.2]	2.14672
10732	hypothetical protein		0.895901
10740	hypothetical protein		4.54531
10741	hypothetical protein		0.259848
10744	hypothetical protein		1.77087
1075	hypothetical protein; K15032 mTERF domain-containing protein, mitochondrial	hypothetical protein; K15032 mTERF domain-containing protein, mitochondrial	-0.646171
10750	hypothetical protein	alcohol dehydrogenase	-1.21252
10753	hypothetical protein	serine/threonine-protein kinase STN7, chloroplastic-like	-0.717206
10766	hypothetical protein	HSF20; hypothetical protein	-1.4025
10767	hypothetical protein		1.12418
10768	hypothetical protein		2.0234
1077	hypothetical protein		-0.209701
10772	hypothetical protein		-0.250077
10774	hypothetical protein	hypothetical protein; K00731 glycoprotein-N-acetylgalactosamine 3-beta-galactosyltransferase [EC:2.4.1.122]	1.14163
10777	hypothetical protein		1.14139
10781	hypothetical protein		2.5056
10786	hypothetical protein	phytanoyl-CoA dioxygenase PhyH family protein	3.02819
10788	hypothetical protein		-0.921978
10791	hypothetical protein	regulator of chromosome condensation, RCC1	2.54474
10795	hypothetical protein		1.1951
10796	hypothetical protein		3.24552
1080	hypothetical protein	NHL repeat containing protein	-1.74558
10800	hypothetical protein		-2.32197
10801	hypothetical protein		-0.757408
10803	hypothetical protein	HSF20; hypothetical protein	1.77384
10805	hypothetical protein	HSF20; hypothetical protein	1.87132
10807	hypothetical protein	HSF20; hypothetical protein	0.80605
10809	hypothetical protein		0.842139
1081	hypothetical protein		-0.591357
10810	hypothetical protein	hypothetical protein; K01078 acid phosphatase [EC:3.1.3.2]	1.21597
10811	hypothetical protein; K12603 CCR4-NOT transcription complex subunit 6	hypothetical protein; K12603 CCR4-NOT transcription complex subunit 6	0.630386
10812	hypothetical protein	armadillo repeat-containing protein 6-like	-0.310775
10814	hypothetical protein		-1.51213
10815	hypothetical protein	peptidase S41; K08676 tricorn protease [EC:3.4.21.-]	-0.748749
10816	hypothetical protein		-2.0931
10817	hypothetical protein		-1.6011
10818	hypothetical protein	phenylalanyl-tRNA synthetase subunit beta (EC:6.1.1.20); K01890 phenylalanyl-tRNA synthetase beta chain [EC:6.1.1.20]	0.494526
10819	hypothetical protein		-1.00689
1082	hypothetical protein		-0.491896
10828	hypothetical protein		2.16131
1083	hypothetical protein; K03327 multidrug resistance protein, MATE family	hypothetical protein; K03327 multidrug resistance protein, MATE family	1.00767
10831	hypothetical protein	mannosyltransferase OCH1-like protein	3.52134
10833	hypothetical protein		-2.6308
10836	hypothetical protein		-2.16832
10842	hypothetical protein		-0.425562
10847	hypothetical protein	hsp90-like protein	1.6803
10850	hypothetical protein	hypothetical protein; K00227 lathosterol oxidase [EC:1.14.21.6]	0.257772
10853	hypothetical protein		7.22756
10856	hypothetical protein		0.382682
10860	hypothetical protein		-1.27569
10867	hypothetical protein	carbohydrate-binding protein, putative	1.04704
10871	hypothetical protein		-0.698532
10876	hypothetical protein	DNA ligase, NAD-dependent (EC:6.5.1.2); K01972 DNA ligase (NAD+) [EC:6.5.1.2]	-0.371967
1088	hypothetical protein		1.55054
10882	hypothetical protein		-1.40704
10885	hypothetical protein	glycoside hydrolase family 16	0.547155
10886	hypothetical protein		0.78242
10889	hypothetical protein	hypothetical protein; K11578 centromere/kinetochore protein ZW10	0.439561
10893	hypothetical protein		-0.329251
10898	hypothetical protein		-0.410976
10899	hypothetical protein		-1.0245
10903	hypothetical protein		-0.830699
10904	hypothetical protein		-0.436642
10906	hypothetical protein		-1.11999
1091	hypothetical protein	oxidoreductase	-3.29444
10916	hypothetical protein		-1.08925
10918	hypothetical protein		0.274202
10925	hypothetical protein		-0.774348
10928	hypothetical protein		-0.548694
10929	hypothetical protein	coiled-coil domain-containing protein 164-like	1.01228
10934	hypothetical protein; K13917 mRNA-capping enzyme [EC:2.7.7.50 3.1.3.33]	hypothetical protein; K13917 mRNA-capping enzyme [EC:2.7.7.50 3.1.3.33]	-0.592603
10935	hypothetical protein	Voltage-gated Ion Channel (VIC) Superfamily	0.297235
10936	hypothetical protein		1.20205
10937	hypothetical protein		4.18871
10938	hypothetical protein		2.30798
1094	hypothetical protein		0.963204
10945	hypothetical protein		2.79934
10946	hypothetical protein	CwfJ-like protein	-0.318705
10947	hypothetical protein		1.43695
10948	hypothetical protein	helicase domain protein	0.696344
1095	hypothetical protein; K01419 ATP-dependent HslUV protease, peptidase subunit HslV [EC:3.4.25.2]	hypothetical protein; K01419 ATP-dependent HslUV protease, peptidase subunit HslV [EC:3.4.25.2]	0.993765
10951	hypothetical protein		-1.60606
10953	hypothetical protein		-0.580483
10964	hypothetical protein		-2.13664
10965	hypothetical protein	uncharacterized LOC100844747	-0.421035
10975	hypothetical protein		0.468875
10983	hypothetical protein		-2.39678
10984	hypothetical protein		-2.8884
10985	ubiquitin-conjugating enzyme (EC:6.3.2.19); K04649 ubiquitin-conjugating enzyme (huntingtin interacting protein 2) [EC:6.3.2.19]	ubiquitin-conjugating enzyme (EC:6.3.2.19); K04649 ubiquitin-conjugating enzyme (huntingtin interacting protein 2) [EC:6.3.2.19]	0.938039
10992	hypothetical protein		-1.22078
10997	hypothetical protein		3.47702
11005	hypothetical protein		-0.816067
1101	hypothetical protein		0.355991
11018	hypothetical protein		-1.27814
11019	hypothetical protein	FAT4; FAT tumor suppressor homolog 4 (Drosophila)	-0.712858
1102	hypothetical protein		0.368673
11024	hypothetical protein		2.94672
11025	hypothetical protein		-1.05795
11029	hypothetical protein		-2.0827
11034	hypothetical protein	prfC; peptide chain release factor 3; K02837 peptide chain release factor 3	-0.446186
11037	hypothetical protein	protein kinase	-2.53058
11038	hypothetical protein		-5.02679
11039	hypothetical protein	uncharacterized LOC100158785	-2.4037
11041	hypothetical protein		-2.99766
11048	hypothetical protein		-1.97208
11059	hypothetical protein		-3.42116
11061	hypothetical protein		-0.758392
11068	PSA6; 26S proteasome subunit; K02730 20S proteasome subunit alpha 1 [EC:3.4.25.1]	PSA6; 26S proteasome subunit; K02730 20S proteasome subunit alpha 1 [EC:3.4.25.1]	-0.294244
11069	hypothetical protein; K15277 solute carrier family 35 (adenosine 3'-phospho 5'-phosphosulfate transporter), member B3	hypothetical protein; K15277 solute carrier family 35 (adenosine 3'-phospho 5'-phosphosulfate transporter), member B3	-1.83248
11072	hypothetical protein		-0.510353
11074	hypothetical protein	hypothetical protein; K08994 putative membrane protein	-0.491526
11075	pyruvate carboxylase; K01958 pyruvate carboxylase [EC:6.4.1.1]	pyruvate carboxylase; K01958 pyruvate carboxylase [EC:6.4.1.1]	-0.647715
11077	hypothetical protein	putative cell wall-anchored protein	4.13347
11084	hypothetical protein	putative cell wall-anchored protein	0.487601
11087	hypothetical protein		-1.05177
11088	hypothetical protein	prolyl 4-hydroxylase subunit alpha-2-like; K00472 prolyl 4-hydroxylase [EC:1.14.11.2]	-0.926113
1109	hypothetical protein		0.749223
11091	hypothetical protein	serine/threonine protein kinase	1.875
11093	hypothetical protein	xylosidase/arabinosidase	-1.58088
11098	hypothetical protein	xylosidase/arabinosidase	1.48758
11100	hypothetical protein		4.02587
11101	hypothetical protein	325.t00010; hypothetical protein	3.25591
11102	hypothetical protein		0.753495
11103	hypothetical protein	hypothetical protein; K08506 syntaxin of plants SYP7	-0.702276
11104	hypothetical protein		-0.507872
11106	hypothetical protein	protein SET DOMAIN GROUP 40-like	-1.00113
11109	hypothetical protein	Na+/H+ exchanger	1.8634
11111	hypothetical protein	protein FAM203A-like	1.63515
11118	hypothetical protein		3.56243
11129	hypothetical protein		-1.17469
11133	hypothetical protein		1.74024
11138	hypothetical protein	cyclin protein	-1.67019
11139	hypothetical protein		-0.90484
11147	hypothetical protein	phosphoglycerate/bisphosphoglycerate mutase	0.485831
11150	hypothetical protein	dsCYC6; hypothetical protein	-0.910249
11162	hypothetical protein		3.10348
11163	hypothetical protein		2.06264
11168	hypothetical protein		-1.2844
11175	hypothetical protein		0.424259
11176	hypothetical protein	uncharacterized LOC583499	0.655662
11177	hypothetical protein		0.870796
11179	hypothetical protein	hypothetical protein; K00773 queuine tRNA-ribosyltransferase [EC:2.4.2.29]	1.36474
1118	hypothetical protein		-0.818961
11180	hypothetical protein	protein kinase	0.496197
11183	hypothetical protein		-0.718641
11185	hypothetical protein	MKP6; MAP kinase phosphatase 6 (EC:3.1.3.48)	-0.689569
11186	hypothetical protein		1.2944
11187	hypothetical protein		-0.32906
11191	hypothetical protein		-1.04502
11193	hypothetical protein	UPF0361 protein C3orf37 homolog	1.105
11194	hypothetical protein		0.703389
11195	hypothetical protein		0.418972
11199	hypothetical protein	CCR4-NOT transcription complex subunit, putative (EC:3.1.13.4)	-3.31338
11205	hypothetical protein		3.24466
11208	hypothetical protein	ADL392Wp	2.39106
11209	hypothetical protein		1.48047
11213	hypothetical protein	phytanoyl-CoA dioxygenase PhyH family protein	0.47085
11214	hypothetical protein	SOUL heme-binding protein	0.415483
11217	hypothetical protein	myo-inositol 2-dehydrogenase (EC:1.1.1.18); K00010 myo-inositol 2-dehydrogenase [EC:1.1.1.18]	0.807733
11218	hypothetical protein		1.5523
1122	hypothetical protein	hypothetical protein; K15272 solute carrier family 35 (UDP-sugar transporter), member A1/2/3	1.09556
11220	hypothetical protein; K15026 translation initiation factor 2A	hypothetical protein; K15026 translation initiation factor 2A	2.80324
11225	hypothetical protein	catalytic, putative	-0.644974
11226	hypothetical protein	LOC443629 protein (ISS)	5.72401
11231	hypothetical protein		-1.89764
11232	hypothetical protein		-0.636012
11239	hypothetical protein		4.17947
11247	hypothetical protein	similar to predicted protein	2.09557
1125	hypothetical protein	CG11596 gene product from transcript CG11596-RC	0.755861
11261	hypothetical protein	ribosome assembly protein 4	-0.427538
11268	hypothetical protein	GK14787 gene product from transcript GK14787-RA	-0.918392
11271	hypothetical protein		2.44369
11273	hypothetical protein		1.47421
11282	hypothetical protein	capsular polysaccharide synthesis	4.51634
11283	hypothetical protein		-1.33467
11286	hypothetical protein	auxilin-like protein	0.662798
11287	hypothetical protein	multi-sensor signal transduction multi-kinase	4.72778
11294	hypothetical protein; K14648 poly(U)-specific endoribonuclease [EC:3.1.-.-]	hypothetical protein; K14648 poly(U)-specific endoribonuclease [EC:3.1.-.-]	-0.744821
11295	hypothetical protein		0.271328
11300	hypothetical protein		0.593366
11302	hypothetical protein	putative HECT-domain protein; K10615 E3 ubiquitin-protein ligase HERC4 [EC:6.3.2.19]	-1.37381
11306	hypothetical protein		-1.64752
11307	hypothetical protein	Os01g0121700	-1.17383
11312	hypothetical protein	hypothetical protein; K10801 methyl-CpG-binding domain protein 4 [EC:3.2.2.-]	-0.55429
11314	hypothetical protein		-0.647029
11315	hypothetical protein	novel protein (zgc:56065) (ISS)	-0.613122
11319	hypothetical protein		0.649852
1132	hypothetical protein		-0.707588
11320	DPHA1; 2-dehydro-3-deoxyphosphoheptonate aldolase (EC:2.5.1.54); K01626 3-deoxy-7-phosphoheptulonate synthase [EC:2.5.1.54]	DPHA1; 2-dehydro-3-deoxyphosphoheptonate aldolase (EC:2.5.1.54); K01626 3-deoxy-7-phosphoheptulonate synthase [EC:2.5.1.54]	0.600555
11325	amino acid/polyamine transporter family II protein-like protein	amino acid/polyamine transporter family II protein-like protein	-0.578971
11327	hypothetical protein		-1.87993
11331	hypothetical protein	amino acid-binding ACT domain-containing protein; K03567 glycine cleavage system transcriptional repressor	-1.47798
11337	hypothetical protein		-2.76517
11338	hypothetical protein		-1.63753
1134	dual specificity phosphatase	dual specificity phosphatase	1.73551
11342	hypothetical protein		0.618206
11347	hypothetical protein		1.75541
1135	hypothetical protein		1.23558
11354	hypothetical protein		0.712096
1136	hypothetical protein	sll0886; hypothetical protein	-0.318196
11360	hypothetical protein		-0.669978
11364	hypothetical protein		-0.624858
11367	hypothetical protein	alpha-L-rhamnosidase	1.55653
11371	hypothetical protein	multi-sensor signal transduction multi-kinase	-0.468338
11373	hypothetical protein		-0.650649
11377	hypothetical protein		0.555104
11383	hypothetical protein		2.58434
11386	hypothetical protein		0.251809
11387	hypothetical protein	cellular retinaldehyde binding/alpha-tocopherol transport family protein	1.05619
11390	hypothetical protein		3.27848
11392	hypothetical protein		2.97692
11394	hypothetical protein	peptidase M4 thermolysin; K08604 vibriolysin [EC:3.4.24.25]	-2.83318
11397	hypothetical protein		1.31591
11399	hypothetical protein		-0.273063
1140	hypothetical protein	VAD1; GRAM domain family protein	-1.64724
11411	CSN1; precursor of synthase (EC:2.3.3.1); K01647 citrate synthase [EC:2.3.3.1]	CSN1; precursor of synthase (EC:2.3.3.1); K01647 citrate synthase [EC:2.3.3.1]	1.73267
11420	hypothetical protein		-0.786316
11424	hypothetical protein		3.49984
11427	hypothetical protein; K00655 1-acyl-sn-glycerol-3-phosphate acyltransferase [EC:2.3.1.51]	hypothetical protein; K00655 1-acyl-sn-glycerol-3-phosphate acyltransferase [EC:2.3.1.51]	-0.866603
11430	hypothetical protein		-2.68458
11431	hypothetical protein		-1.01818
11434	hypothetical protein	hypothetical protein; K12813 pre-mRNA-splicing factor ATP-dependent RNA helicase DHX16 [EC:3.6.4.13]	-0.496652
11436	hypothetical protein		-1.49609
11437	hypothetical protein		3.0185
11438	hypothetical protein	IPO11; importin 11	0.547288
11441	hypothetical protein		0.384642
11453	hypothetical protein		-1.17732
11455	hypothetical protein	xpr1; xenotropic and polytropic retrovirus receptor 1	-0.35789
11461	hypothetical protein		-0.163978
11462	hypothetical protein		-1.34419
11466	hypothetical protein		-0.9971
11480	hypothetical protein	ser/thr kinase	0.571774
11486	hypothetical protein		1.70152
11487	hypothetical protein		1.99315
11488	hypothetical protein	hypothetical protein; K10142 metalloreductase STEAP3 [EC:1.16.1.-]	2.67057
1149	hypothetical protein		4.522
11492	hypothetical protein		1.82628
11498	hypothetical protein	uncharacterized LOC100220653; K03124 transcription initiation factor TFIIB	0.56557
11501	FCP3; pt17531-like protein	FCP3; pt17531-like protein	-2.06611
11503	hypothetical protein		-0.523483
11505	hypothetical protein		-1.20608
11508	hypothetical protein; K04798 prefoldin beta subunit	hypothetical protein; K04798 prefoldin beta subunit	1.39605
11510	hypothetical protein		1.33473
11516	hypothetical protein		1.29021
11523	hypothetical protein		2.27029
11529	hypothetical protein		-1.06695
11534	hypothetical protein		-0.337137
11543	hypothetical protein		-1.10055
11548	hypothetical protein		-2.45532
11557	hypothetical protein	PHYH; phytanoyl-coa dioxygenase	-2.51537
11559	hypothetical protein		2.50412
11563	hypothetical protein	putative hydrolase	0.197101
11564	hypothetical protein	cleavage induced hypothetical protein	2.4501
11569	hypothetical protein		1.72074
11572	hypothetical protein		-2.44219
11585	hypothetical protein		2.74413
11586	hypothetical protein		0.532159
11588	hypothetical protein		0.450912
11589	hypothetical protein	cell division control protein 48 homolog B-like	0.478212
11590	hypothetical protein		-0.622625
11594	hypothetical protein	similar to predicted protein	-0.592998
11598	hypothetical protein		0.773459
1161	hypothetical protein		0.581723
11612	hypothetical protein	putative peptide synthase SimD6 (ISS)	0.704081
11613	hypothetical protein	unc-45 family protein	-0.493296
11615	catalase/peroxidase HPI; K03782 catalase-peroxidase [EC:1.11.1.21]	catalase/peroxidase HPI; K03782 catalase-peroxidase [EC:1.11.1.21]	-1.334
11616	hypothetical protein		-2.41057
11618	hypothetical protein		1.0888
11621	hypothetical protein		-0.362055
11623	hypothetical protein	HSF31; hypothetical protein	-1.2829
11624	hypothetical protein	pre-mRNA polyadenylation factor, putative; K14405 pre-mRNA 3'-end-processing factor FIP1	-0.879799
11626	hypothetical protein		2.20688
11627	hypothetical protein		-1.77152
11629	hypothetical protein		1.80038
11632	hypothetical protein		-6.69652
11640	hypothetical protein	similar to predicted protein	-1.04234
11641	hypothetical protein	peptidase, s8a	-1.69332
11646	hypothetical protein		-0.265195
1165	hypothetical protein; K01519 inosine triphosphate pyrophosphatase [EC:3.6.1.19]	hypothetical protein; K01519 inosine triphosphate pyrophosphatase [EC:3.6.1.19]	-0.876997
11654	hypothetical protein		-0.26955
11659	hypothetical protein		0.336514
11660	hypothetical protein		1.51922
11665	hypothetical protein		0.501351
11667	hypothetical protein		-1.51174
11671	hypothetical protein		-0.340763
11676	hypothetical protein		0.570208
11680	hypothetical protein		-0.743712
11688	hypothetical protein		2.63389
11691	hypothetical protein		-6.54622
11695	hypothetical protein		0.906028
11697	hypothetical protein		5.59735
11698	hypothetical protein		0.387779
11700	hypothetical protein		-0.573719
11707	hypothetical protein	VDL2; precursor of protein violaxanthin deepoxidase-like protein	-1.90159
11709	hypothetical protein		-0.573363
11712	hypothetical protein		2.18424
11717	hypothetical protein		1.15981
11718	hypothetical protein		0.225986
11719	hypothetical protein		-0.738574
11722	hypothetical protein	dsCYC7; hypothetical protein	-0.585805
1173	hypothetical protein	HSF11; hypothetical protein	-0.763682
11731	hypothetical protein	17.m07886; hypothetical protein	1.14567
11733	hypothetical protein		-1.10121
11734	hypothetical protein		-3.02522
11737	hypothetical protein		-2.59574
11738	hypothetical protein		-2.10666
11739	hypothetical protein		1.23621
11744	hypothetical protein; K06970 23S rRNA (adenine1618-N6)-methyltransferase [EC:2.1.1.181]	hypothetical protein; K06970 23S rRNA (adenine1618-N6)-methyltransferase [EC:2.1.1.181]	-0.675818
11746	hypothetical protein		-0.465597
11747	hypothetical protein		-1.4462
1175	hypothetical protein		0.441577
11752	hypothetical protein	EGL-Nine (EGLN) protein (ISS)	2.02413
11756	hypothetical protein		0.964495
11757	hypothetical protein		2.01133
11762	hypothetical protein	2OG-Fe(II) oxygenase family oxidoreductase	-0.488601
11770	hypothetical protein		2.93102
11779	hypothetical protein	SET domain containing protein	-0.441877
11788	hypothetical protein		-0.966436
11789	hypothetical protein		-2.87866
11793	hypothetical protein	CG7384 gene product from transcript CG7384-RA	3.81521
11796	hypothetical protein		-0.67581
11799	hypothetical protein		-1.09289
11801	hypothetical protein	16S ribosomal RNA methyltransferase RsmE	0.412215
11825	hypothetical protein		1.23512
11831	hypothetical protein		-1.77024
11832	hypothetical protein		0.30191
11836	hypothetical protein		-3.22162
11838	hypothetical protein		-0.29578
11841	hypothetical protein		0.388156
11842	hypothetical protein	IMP2; mitochondrial inner membrane signal peptidase; K09648 mitochondrial inner membrane protease subunit 2 [EC:3.4.21.-]	0.814818
11846	hypothetical protein		-1.53128
11851	hypothetical protein		0.884607
11853	hypothetical protein	hypothetical protein; K13806 sn1-specific diacylglycerol lipase [EC:3.1.1.-]	-0.17518
11858	hypothetical protein		-0.517691
1186	hypothetical protein		0.467768
11868	hypothetical protein		1.8901
11869	hypothetical protein	formin like protein	0.820559
11876	hypothetical protein		-1.00486
11878	hypothetical protein	hypothetical protein; K13806 sn1-specific diacylglycerol lipase [EC:3.1.1.-]	-0.651692
11887	hypothetical protein		0.326511
11896	hypothetical protein		-1.69243
11897	hypothetical protein	twin-arginine translocation pathway signal	-1.11888
11902	hypothetical protein		-0.681705
11905	hypothetical protein		0.801185
11906	hypothetical protein		-2.49771
11907	hypothetical protein		-1.20102
11915	hypothetical protein		0.272968
11918	hypothetical protein		-0.958569
11921	hypothetical protein		-0.740258
11924	hypothetical protein	Os10g0495200	-3.89681
11926	hypothetical protein		2.53965
11927	hypothetical protein		-0.345957
11929	hypothetical protein	aarA; hypothetical protein	0.613295
1193	hypothetical protein	Protein kinase domain containing protein (EC:2.7.11.1); K08282 non-specific serine/threonine protein kinase [EC:2.7.11.1]	-0.303757
11932	hypothetical protein		-1.98893
11933	hypothetical protein		-1.03362
11934	hypothetical protein		1.80017
11938	hypothetical protein	retinol dehydrogenase 12-like; K11153 retinol dehydrogenase 12 [EC:1.1.1.-]	-0.438828
11939	hypothetical protein		-0.547514
1194	hypothetical protein		-1.19141
11941	hypothetical protein		-0.597917
11945	hypothetical protein	nicotinamidase (EC:3.5.1.19)	-1.01766
11947	hypothetical protein	nicotinamidase, putative	-0.716375
11949	hypothetical protein; K14766 nucleolar protein 14	hypothetical protein; K14766 nucleolar protein 14	3.01545
1195	hypothetical protein		-0.659144
11951	hypothetical protein	cbr1; carbonyl reductase 1; K00079 carbonyl reductase 1 [EC:1.1.1.184 1.1.1.189 1.1.1.197]	-0.431711
11953	hypothetical protein	ACS3; long chain acyl-CoA synthetase (EC:6.2.1.3)	-4.31552
11958	hypothetical protein; K11548 kinetochore protein Nuf2	hypothetical protein; K11548 kinetochore protein Nuf2	0.563691
1196	hypothetical protein		-0.946359
11960	hypothetical protein		-0.562392
11962	hypothetical protein		7.34344
11963	hypothetical protein	hypothetical protein; K01183 chitinase [EC:3.2.1.14]	-1.07841
11965	hypothetical protein		1.30876
11966	hypothetical protein	zgc:158847	-0.464188
11968	hypothetical protein		-2.53844
1197	hypothetical protein	Drug/Metabolite Transporter (DMT) Superfamily	-0.798888
11970	hypothetical protein	nucleoside-diphosphate-sugar epimerases-like protein	-0.6533
11974	hypothetical protein	dmxl2; Dmx-like 2	0.191316
11977	hypothetical protein	neutral zinc metalloprotease	1.20452
11978	hypothetical protein	hypothetical protein; K00387 sulfite oxidase [EC:1.8.3.1]	1.766
11988	hypothetical protein	FRE1; ferric reductase 1	-1.29406
11993	hypothetical protein	cystathionine gamma-synthase (EC:4.4.1.11); K01761 methionine-gamma-lyase [EC:4.4.1.11]	4.33596
11996	hypothetical protein; K05288 phosphatidylinositol glycan, class O	hypothetical protein; K05288 phosphatidylinositol glycan, class O	0.340477
12009	hypothetical protein		-2.53176
1201	hypothetical protein		-2.17825
12011	hypothetical protein	TRA1; translin-like protein	-0.504732
12012	hypothetical protein	407.t00004; hypothetical protein	1.10885
12014	hypothetical protein		0.417691
12024	hypothetical protein		-2.99935
12025	hypothetical protein	lipopolysaccharide-modifying protein	-1.91851
1203	hypothetical protein	Os05g0270400	1.04186
12031	hypothetical protein	MFHAS1; malignant fibrous histiocytoma amplified sequence 1	-0.237266
12037	hypothetical protein		-0.848563
1204	hypothetical protein		-1.24878
12040	hypothetical protein		-2.13144
12044	hypothetical protein		-0.381706
12049	hypothetical protein		-1.05335
1205	hypothetical protein	CDK5; cyclin-dependent kinase 5; K02090 cyclin-dependent kinase 5 [EC:2.7.11.22]	0.437022
12050	hypothetical protein	Auxin Efflux Carrier family protein; K07088	1.50874
12052	hypothetical protein		-1.00434
12053	hypothetical protein		-0.98658
12055	hypothetical protein		-3.14353
12061	hypothetical protein; K00784 ribonuclease Z [EC:3.1.26.11]	hypothetical protein; K00784 ribonuclease Z [EC:3.1.26.11]	3.30536
12063	hypothetical protein		1.77373
12070	NDK1; probable nucleoside disphosphate kinase (EC:2.7.4.6); K00940 nucleoside-diphosphate kinase [EC:2.7.4.6]	NDK1; probable nucleoside disphosphate kinase (EC:2.7.4.6); K00940 nucleoside-diphosphate kinase [EC:2.7.4.6]	2.55191
12079	hypothetical protein		-1.30712
12084	hypothetical protein	hypothetical protein; K14794 ribosomal RNA-processing protein 12	-0.629901
12088	hypothetical protein; K06944	hypothetical protein; K06944	1.02082
12089	hypothetical protein	uncharacterized LOC100279074	-1.60421
12091	hypothetical protein	uncharacterized LOC100253777	-0.675267
12094	hypothetical protein		-0.762282
12095	hypothetical protein	metallo-beta-lactamase domain-containing protein	1.52267
12097	Lhcx6; fucoxanthin chlorophyll a/c protein, LI818 clade	Lhcx6; fucoxanthin chlorophyll a/c protein, LI818 clade	1.67619
1210	hypothetical protein		-1.7934
12100	hypothetical protein		2.35243
12103	hypothetical protein		2.01423
12116	hypothetical protein	HSF21; hypothetical protein	-0.662144
12118	hypothetical protein		-1.39737
12120	hypothetical protein	NAD(P)H azoreductase	-6.57768
12132	hypothetical protein		0.557569
12133	hypothetical protein	hemagglutinin/hemolysin-related protein	-0.657362
12135	hypothetical protein		-0.955518
12137	hypothetical protein		-1.50361
12149	hypothetical protein		-3.20098
12152	hypothetical protein	FABB; 3-oxoacyl-[acyl-carrier-protein] synthase	-1.49126
12153	hypothetical protein	hypothetical protein; K12865 polyglutamine-binding protein 1	-0.911212
12160	hypothetical protein		2.72224
12166	hypothetical protein		5.694
12171	hypothetical protein		0.449031
12172	hypothetical protein		-0.619527
1218	hypothetical protein	sodium-coupled neutral amino acid transporter, putative	-0.636766
12180	hypothetical protein		1.92372
12183	hypothetical protein		-0.824374
12188	hypothetical protein		1.42549
12189	hypothetical protein		1.86754
1219	hypothetical protein	pili assembly chaperone-like	-0.744484
12192	hypothetical protein		-1.31249
12193	hypothetical protein		-1.46162
12196	hypothetical protein		-1.75944
12197	hypothetical protein		-1.56766
12205	hypothetical protein		-1.23552
12206	hypothetical protein	hypothetical protein; K08994 putative membrane protein	-3.69008
12209	hypothetical protein		1.91463
1224	MFS transporter	MFS transporter	1.20135
12259	potential translation-regulating helicase; K01529 [EC:3.6.1.-]	potential translation-regulating helicase; K01529 [EC:3.6.1.-]	-0.403471
12292	hypothetical protein	ABC transporter	-1.01017
1230	hypothetical protein		0.563513
1237	hypothetical protein	similar to Bernardinelli-Seip congenital lipodystrophy 2 homolog (human)	-0.220241
1238	hypothetical protein	lactoylglutathione lyase family protein / glyoxalase I family protein (ISS)	-0.3555
1241	hypothetical protein		-0.421831
1248	hypothetical protein		-0.421734
1249	hypothetical protein		-0.43431
12500	CHR914; chromatin remodeling complex subunit; K11654 SWI/SNF-related matrix-associated actin-dependent regulator of chromatin subfamily A member 5 [EC:3.6.4.-]	CHR914; chromatin remodeling complex subunit; K11654 SWI/SNF-related matrix-associated actin-dependent regulator of chromatin subfamily A member 5 [EC:3.6.4.-]	-0.192435
1252	hypothetical protein		0.520078
1254	hypothetical protein		-0.697057
12570	helicase_2	helicase_2	-0.316966
12594	hypothetical protein	chitin binding	-1.62093
12637	myoA3; hypothetical protein; K10357 myosin V	myoA3; hypothetical protein; K10357 myosin V	1.11784
12645	myoA3; hypothetical protein; K10357 myosin V	myoA3; hypothetical protein; K10357 myosin V	-0.423185
12662	hypothetical protein	Cyclopropane-fatty-acyl-phospholipid synthase; K00574 cyclopropane-fatty-acyl-phospholipid synthase [EC:2.1.1.79]	2.66935
1268	hypothetical protein		0.496747
12695	hypothetical protein	BGS1; hypothetical protein	-2.30883
12729	trehalose-6-phosphate synthase; K00697 alpha,alpha-trehalose-phosphate synthase (UDP-forming) [EC:2.4.1.15]; K01087 trehalose-phosphatase [EC:3.1.3.12]	trehalose-6-phosphate synthase; K00697 alpha,alpha-trehalose-phosphate synthase (UDP-forming) [EC:2.4.1.15]; K01087 trehalose-phosphatase [EC:3.1.3.12]	-0.680856
1275	hypothetical protein		-0.301651
12758	hypothetical protein	Receptor protein kinase-like protein	-1.30055
1280	hypothetical protein		0.458679
12821	Sig1; hypothetical protein	Sig1; hypothetical protein	1.44116
12836	inositol 5-phosphatase; K01099 phosphatidylinositol-bisphosphatase [EC:3.1.3.36]	inositol 5-phosphatase; K01099 phosphatidylinositol-bisphosphatase [EC:3.1.3.36]	-0.225577
12846	hypothetical protein; K10875 DNA repair and recombination protein RAD54 and RAD54-like protein [EC:3.6.4.-]	hypothetical protein; K10875 DNA repair and recombination protein RAD54 and RAD54-like protein [EC:3.6.4.-]	0.788049
12859	ribonuclease	ribonuclease	1.21054
1288	hypothetical protein		1.34187
12899	hypothetical protein; K06027 vesicle-fusing ATPase [EC:3.6.4.6]	hypothetical protein; K06027 vesicle-fusing ATPase [EC:3.6.4.6]	-0.195581
1291	hypothetical protein		0.502325
1294	hypothetical protein; K10740 replication factor A3	hypothetical protein; K10740 replication factor A3	2.24274
12971	hypothetical protein; K14788 ribosome biogenesis protein ENP2	hypothetical protein; K14788 ribosome biogenesis protein ENP2	0.854258
12982	hypothetical protein; K14572 midasin	hypothetical protein; K14572 midasin	1.39973
12983	hypothetical protein	hypothetical protein; K04345 protein kinase A [EC:2.7.11.11]	-0.666207
1302	hypothetical protein		0.216645
13023	hypothetical protein; K01262 Xaa-Pro aminopeptidase [EC:3.4.11.9]	hypothetical protein; K01262 Xaa-Pro aminopeptidase [EC:3.4.11.9]	-0.486948
1303	hypothetical protein	WD domain, G-beta repeat containing protein	-0.391618
13064	glutamate-cysteine ligase (EC:6.3.2.2); K11204 glutamate--cysteine ligase catalytic subunit [EC:6.3.2.2]	glutamate-cysteine ligase (EC:6.3.2.2); K11204 glutamate--cysteine ligase catalytic subunit [EC:6.3.2.2]	0.532489
13065	hypothetical protein; K00624 carnitine O-acetyltransferase [EC:2.3.1.7]	hypothetical protein; K00624 carnitine O-acetyltransferase [EC:2.3.1.7]	-0.957506
1308	hypothetical protein	hypothetical protein; K00472 prolyl 4-hydroxylase [EC:1.14.11.2]	-1.7778
13089	ABC transporter family; K06158 ATP-binding cassette, subfamily F, member 3	ABC transporter family; K06158 ATP-binding cassette, subfamily F, member 3	0.996913
1309	hypothetical protein	hypothetical protein; K00472 prolyl 4-hydroxylase [EC:1.14.11.2]	-1.0275
1310	hypothetical protein; K00273 D-amino-acid oxidase [EC:1.4.3.3]	hypothetical protein; K00273 D-amino-acid oxidase [EC:1.4.3.3]	2.37015
1311	hypothetical protein	Golgi to endosome transport protein (Ent3), putative	-1.06893
13117	hypothetical protein	GTP-binding elongation factor Tu	0.450169
13134	hypothetical protein	pco091925; LOC100281496	-0.793506
13149	dynein intermediate chain 2; K10409 dynein intermediate chain 1, axonemal	dynein intermediate chain 2; K10409 dynein intermediate chain 1, axonemal	5.51198
13156	ACS1; long chain acyl-coa synthetase (EC:6.2.1.3); K01897 long-chain acyl-CoA synthetase [EC:6.2.1.3]	ACS1; long chain acyl-coa synthetase (EC:6.2.1.3); K01897 long-chain acyl-CoA synthetase [EC:6.2.1.3]	-1.11767
13175	ABC transporter, ATP binding protein	ABC transporter, ATP binding protein	1.86315
13224	pabA; polyadenlyte binding protein; K13126 polyadenylate-binding protein	pabA; polyadenlyte binding protein; K13126 polyadenylate-binding protein	3.39257
13254	RNA helicase	RNA helicase	2.24737
1326	hypothetical protein; K00958 sulfate adenylyltransferase [EC:2.7.7.4]	hypothetical protein; K00958 sulfate adenylyltransferase [EC:2.7.7.4]	1.2131
13326	hypothetical protein	slc44a2; solute carrier family 44 protein member 2	0.505626
13335	hypothetical protein; K12858 ATP-dependent RNA helicase DDX23/PRP28 [EC:3.6.4.13]	hypothetical protein; K12858 ATP-dependent RNA helicase DDX23/PRP28 [EC:3.6.4.13]	0.208827
13378	hypothetical protein; K15449 tRNA wybutosine-synthesizing protein 1	hypothetical protein; K15449 tRNA wybutosine-synthesizing protein 1	1.17073
1338	hypothetical protein		-0.35755
1339	hypothetical protein		0.342694
13393	2-isopropylmalate synthase (EC:2.3.3.13); K01649 2-isopropylmalate synthase [EC:2.3.3.13]	2-isopropylmalate synthase (EC:2.3.3.13); K01649 2-isopropylmalate synthase [EC:2.3.3.13]	0.754214
13427	hypothetical protein	unknown kinase with aarF domain; K08869 aarF domain-containing kinase	-1.32418
1344	hypothetical protein	protein scp/tpx-1/ag5/pr-1/sc7 domain-containing protein	1.0167
13459	hypothetical protein	ATP-dependent Clp protease ATP-binding subunit clpX	-0.779183
13482	hypothetical protein; K12447 UDP-sugar pyrophosphorylase [EC:2.7.7.64]	hypothetical protein; K12447 UDP-sugar pyrophosphorylase [EC:2.7.7.64]	0.578484
13485	xanthine uracil permease; K03458 nucleobase:cation symporter-2, NCS2 family	xanthine uracil permease; K03458 nucleobase:cation symporter-2, NCS2 family	-2.57749
13551	hypothetical protein	ABC(ATP-binding) family transporter	2.15475
1356	hypothetical protein		3.52802
1357	hypothetical protein; K01802 peptidylprolyl isomerase [EC:5.2.1.8]	hypothetical protein; K01802 peptidylprolyl isomerase [EC:5.2.1.8]	0.321181
13572	MTS1; methionyl-trna synthetase; K01874 methionyl-tRNA synthetase [EC:6.1.1.10]	MTS1; methionyl-trna synthetase; K01874 methionyl-tRNA synthetase [EC:6.1.1.10]	1.42607
13578	hypothetical protein; K13181 ATP-dependent RNA helicase DDX27 [EC:3.6.4.13]	hypothetical protein; K13181 ATP-dependent RNA helicase DDX27 [EC:3.6.4.13]	2.1693
13647	hypothetical protein; K13998 dihydrofolate reductase / thymidylate synthase [EC:1.5.1.3 2.1.1.45]	hypothetical protein; K13998 dihydrofolate reductase / thymidylate synthase [EC:1.5.1.3 2.1.1.45]	1.49066
1365	hypothetical protein		0.795849
13653	t-complex protein 1 ETA subunit; K09499 T-complex protein 1 subunit eta	t-complex protein 1 ETA subunit; K09499 T-complex protein 1 subunit eta	0.479391
1366	hypothetical protein	unknown protease	2.58251
1374	hypothetical protein; K11294 nucleolin	hypothetical protein; K11294 nucleolin	6.07957
13740	hypothetical protein	Early-responsive to dehydration	-0.261274
13794	pre-mrna splicing factor splicing factor hprp17-like protein; K12816 pre-mRNA-processing factor 17	pre-mrna splicing factor splicing factor hprp17-like protein; K12816 pre-mRNA-processing factor 17	-0.322492
13806	hypothetical protein; K01886 glutaminyl-tRNA synthetase [EC:6.1.1.18]	hypothetical protein; K01886 glutaminyl-tRNA synthetase [EC:6.1.1.18]	-0.475256
1381	hypothetical protein		0.434315
1382	hypothetical protein	cytoplasmic protein	0.600788
1383	PDS1; precursor of hydrogenase (EC:1.3.-.-); K02293 15-cis-phytoene desaturase [EC:1.3.5.5]	PDS1; precursor of hydrogenase (EC:1.3.-.-); K02293 15-cis-phytoene desaturase [EC:1.3.5.5]	-0.229812
1385	hypothetical protein; K14347 solute carrier family 10 (sodium/bile acid cotransporter), member 7	hypothetical protein; K14347 solute carrier family 10 (sodium/bile acid cotransporter), member 7	-0.98786
13884	ABC-transporter like protein; K03235 elongation factor 3	ABC-transporter like protein; K03235 elongation factor 3	2.43917
13887	hypothetical protein	inorganic anion exchanger (predicted)	1.72836
13920	hypothetical protein; K14376 poly(A) polymerase [EC:2.7.7.19]	hypothetical protein; K14376 poly(A) polymerase [EC:2.7.7.19]	-0.329553
13922	amino acid transporter	amino acid transporter	-0.455327
1393	structural maintenance of chromosomes 2; K06674 structural maintenance of chromosome 2	structural maintenance of chromosomes 2; K06674 structural maintenance of chromosome 2	1.61468
1394	ADH1; probable alcohol dehydrogenase (EC:1.1.1.1); K00001 alcohol dehydrogenase [EC:1.1.1.1]	ADH1; probable alcohol dehydrogenase (EC:1.1.1.1); K00001 alcohol dehydrogenase [EC:1.1.1.1]	0.583863
13982	hypothetical protein	RNA helicase	2.3366
13996	AMT2; ammonium transporter	AMT2; ammonium transporter	-1.1062
14004	hypothetical protein; K08819 cyclin-dependent kinase 12/13 [EC:2.7.11.22 2.7.11.23]	hypothetical protein; K08819 cyclin-dependent kinase 12/13 [EC:2.7.11.22 2.7.11.23]	0.225006
14030	hypothetical protein; K13412 calcium-dependent protein kinase [EC:2.7.11.1]	hypothetical protein; K13412 calcium-dependent protein kinase [EC:2.7.11.1]	0.660502
1408	hypothetical protein		0.730833
14096	hypothetical protein	AMT3; ammonium transporter	-0.648722
14106	hypothetical protein	uncharacterized LOC100250226	-1.21294
14109	hypothetical protein; K14808 ATP-dependent RNA helicase DDX54/DBP10 [EC:3.6.4.13]	hypothetical protein; K14808 ATP-dependent RNA helicase DDX54/DBP10 [EC:3.6.4.13]	1.12118
1412	hypothetical protein	traB domain-containing protein-like	-2.95798
14147	hypothetical protein; K01754 threonine dehydratase [EC:4.3.1.19]	hypothetical protein; K01754 threonine dehydratase [EC:4.3.1.19]	1.04169
1415	hypothetical protein		-1.06755
1417	hypothetical protein		-0.301016
1418	hypothetical protein	cyclophilin type peptidyl-prolyl cis-trans isomerase	-0.529063
14192	hypothetical protein; K01772 ferrochelatase [EC:4.99.1.1]	hypothetical protein; K01772 ferrochelatase [EC:4.99.1.1]	0.899606
1420	hypothetical protein		2.41878
1422	hypothetical protein; K06678 condensin complex subunit 3	hypothetical protein; K06678 condensin complex subunit 3	0.52067
1428	hypothetical protein		0.572399
1429	hypothetical protein	rbcMT; ribulose-1,5-bisphosphate carboxylase/oxygenase small subunit N-methyltransferase I	0.977047
14322	hypothetical protein	eukaryotic protein kinase	0.838639
14347	amino acid transporter	amino acid transporter	-1.515
14364	phosphatidate cytidylytransferase-like protein (EC:2.7.7.41); K00981 phosphatidate cytidylyltransferase [EC:2.7.7.41]	phosphatidate cytidylytransferase-like protein (EC:2.7.7.41); K00981 phosphatidate cytidylyltransferase [EC:2.7.7.41]	0.464336
14370	hypothetical protein; K03364 cell division cycle 20-like protein 1, cofactor of APC complex	hypothetical protein; K03364 cell division cycle 20-like protein 1, cofactor of APC complex	-0.705216
14374	hypothetical protein	DGD1; galactolipid galactosyltransferase	-1.32903
14378	hypothetical protein	Protein kinase domain containing protein (EC:2.7.11.17); K13412 calcium-dependent protein kinase [EC:2.7.11.1]	-0.6437
14384	hypothetical protein; K10598 peptidyl-prolyl cis-trans isomerase-like 2 [EC:5.2.1.8]	hypothetical protein; K10598 peptidyl-prolyl cis-trans isomerase-like 2 [EC:5.2.1.8]	0.198989
14389	HDC; histidine decarboxylase; K01590 histidine decarboxylase [EC:4.1.1.22]	HDC; histidine decarboxylase; K01590 histidine decarboxylase [EC:4.1.1.22]	2.76266
1440	hypothetical protein		3.11484
14417	hypothetical protein	1-aminocyclopropane-1-carboxylate synthase (EC:4.4.1.14)	0.851913
1444	hypothetical protein		0.462723
1446	hypothetical protein	hypothetical protein; K06873	-0.705728
1449	hypothetical protein		-2.79267
14490	hypothetical protein	hypothetical protein; K13412 calcium-dependent protein kinase [EC:2.7.11.1]	-0.800296
14492	hypothetical protein	eukaryotic protein kinase	-1.30126
1450	hypothetical protein	Electron carrier/ electron transporter/ iron ion binding protein	-2.08624
14555	hypothetical protein	cobalamin synthesis protein P47K	-0.524875
14563	PF2K1; 6-phosphofructo 2-kinase (EC:2.7.1.105); K01103 6-phosphofructo-2-kinase / fructose-2,6-bisphosphatase [EC:2.7.1.105 3.1.3.46]	PF2K1; 6-phosphofructo 2-kinase (EC:2.7.1.105); K01103 6-phosphofructo-2-kinase / fructose-2,6-bisphosphatase [EC:2.7.1.105 3.1.3.46]	0.551263
1457	hypothetical protein	similar to ankyrin-repeat and fibronectin type III domain containing 1	0.789922
1460	hypothetical protein		-1.05507
1463	hypothetical protein	palmitoyltransferase, putative	1.59161
14638	hypothetical protein; K14758 casein kinase I homolog HRR25 [EC:2.7.11.1]	hypothetical protein; K14758 casein kinase I homolog HRR25 [EC:2.7.11.1]	-0.659094
1464	hypothetical protein		-1.98483
1470	hypothetical protein		0.753496
14700	hypothetical protein; K03364 cell division cycle 20-like protein 1, cofactor of APC complex	hypothetical protein; K03364 cell division cycle 20-like protein 1, cofactor of APC complex	-0.963738
14707	hypothetical protein; K11498 centromeric protein E	hypothetical protein; K11498 centromeric protein E	1.27514
14708	hypothetical protein	hypothetical protein; K06941 23S rRNA (adenine2503-C2)-methyltransferase [EC:2.1.1.192]	1.24854
14719	hypothetical protein; K08869 aarF domain-containing kinase	hypothetical protein; K08869 aarF domain-containing kinase	-1.17001
14727	hypothetical protein	pyruvate carboxylase (EC:6.4.1.1); K01958 pyruvate carboxylase [EC:6.4.1.1]	-1.4817
14772	hypothetical protein	csd, Ci-CSD; cysteine sulfinic acid decarboxylase (EC:4.1.1.29)	3.65411
1481	hypothetical protein		-0.633836
1487	hypothetical protein	UPF0326 protein At4g17486-like	0.521997
14890	hypothetical protein	histone arginine demethylase, putative	0.619
14899	hypothetical protein	degP; putative DegP protease	1.6217
1492	hypothetical protein		-0.339901
14923	hypothetical protein	thioesterase domain-containing protein	-0.52785
14924	hypothetical protein	protein GPR107-like	-0.716242
14971	hypothetical protein; K06639 cell division cycle 14 [EC:3.1.3.48]	hypothetical protein; K06639 cell division cycle 14 [EC:3.1.3.48]	-0.797072
14979	hypothetical protein; K00831 phosphoserine aminotransferase [EC:2.6.1.52]	hypothetical protein; K00831 phosphoserine aminotransferase [EC:2.6.1.52]	1.94442
1499	CTS1; cysteinyl-trna synthetase (EC:6.1.1.16); K01883 cysteinyl-tRNA synthetase [EC:6.1.1.16]	CTS1; cysteinyl-trna synthetase (EC:6.1.1.16); K01883 cysteinyl-tRNA synthetase [EC:6.1.1.16]	0.115064
1500	hypothetical protein	PDIA4; protein disulfide isomerase family A, member 4; K09582 protein disulfide-isomerase A4 [EC:5.3.4.1]	0.541513
15007	hypothetical protein	rna-binding protein of the pumilio family	5.36754
15027	hypothetical protein	uncharacterized LOC100833616	0.75837
15093	serine carboxypeptidase; K13289 cathepsin A (carboxypeptidase C) [EC:3.4.16.5]	serine carboxypeptidase; K13289 cathepsin A (carboxypeptidase C) [EC:3.4.16.5]	-0.605395
1512	hypothetical protein		0.747899
15138	hypothetical protein	folate-Biopterin Transporter (FBT) family	1.08187
15142	hypothetical protein; K02257 protoheme IX farnesyltransferase [EC:2.5.1.-]	hypothetical protein; K02257 protoheme IX farnesyltransferase [EC:2.5.1.-]	0.696966
1515	NIFU_1; nifU like protein	NIFU_1; nifU like protein	0.673068
1520	hypothetical protein		0.44421
15226	mevalonate disphosphate decarboxylase-like protein (EC:4.1.1.33); K01597 diphosphomevalonate decarboxylase [EC:4.1.1.33]	mevalonate disphosphate decarboxylase-like protein (EC:4.1.1.33); K01597 diphosphomevalonate decarboxylase [EC:4.1.1.33]	2.58067
15259	RS1; RS1, ribosomal protein 1	RS1; RS1, ribosomal protein 1	0.588444
1526	hypothetical protein	SEC14 cytosolic factor, putative	1.75253
15267	hypothetical protein	aldo/keto reductase	1.95938
1527	hypothetical protein		-0.916476
1528	hypothetical protein	hypothetical protein; K10758 thiol oxidase [EC:1.8.3.2]	-0.612911
15285	hypothetical protein	Os01g0872800; K06276 3-phosphoinositide dependent protein kinase-1 [EC:2.7.11.1]	-0.377627
15292	hypothetical protein; K09680 type II pantothenate kinase [EC:2.7.1.33]	hypothetical protein; K09680 type II pantothenate kinase [EC:2.7.1.33]	0.710609
15328	hypothetical protein	transmembrane protein 184C-like	1.05988
1533	hypothetical protein	MutT/nudix protein-like (ISS)	-0.502457
15336	hypothetical protein; K05543 tRNA-dihydrouridine synthase 2 [EC:1.3.1.91]	hypothetical protein; K05543 tRNA-dihydrouridine synthase 2 [EC:1.3.1.91]	0.316398
1537	hypothetical protein		1.88382
1539	hypothetical protein		3.34831
15398	hypothetical protein	plastid division protein FtsZ (AB032072); K03531 cell division protein FtsZ	-0.254869
1543	hypothetical protein		3.399
1551	hypothetical protein		0.944456
15537	hypothetical protein	Pt-KIF-1; kinesin like protein	0.560635
15539	hypothetical protein	hypothetical protein similar to cysteinyl-tRNA synthetase; K01883 cysteinyl-tRNA synthetase [EC:6.1.1.16]	0.667958
1555	hypothetical protein		3.80231
15593	hypothetical protein	hypothetical protein; K03654 ATP-dependent DNA helicase RecQ [EC:3.6.4.12]	-0.605592
15605	hypothetical protein	hypothetical protein; K07376 protein kinase, cGMP-dependent [EC:2.7.11.12]	-0.742604
15610	hypothetical protein	kif15, si:dkey-108k21.1, wu:fb96c12, wu:fc51g12, wu:fe01e02; kinesin family member 15; K10400 kinesin family member 15	1.25451
1563	hypothetical protein		-1.5624
15638	hypothetical protein	Histone-lysine N-methyltransferase ATXR6, putative (EC:2.1.1.43)	-0.354319
1564	hypothetical protein	transcription factor IIB, putative	-0.882685
1569	hypothetical protein	hypothetical protein; K13539 leishmanolysin-like peptidase [EC:3.4.24.-]	0.832161
15791	hypothetical protein	NP1; mitogen-activated protein kinase kinase kinase ANP1	0.601883
15819	hypothetical protein; K11407 histone deacetylase 6/10 [EC:3.5.1.98]	hypothetical protein; K11407 histone deacetylase 6/10 [EC:3.5.1.98]	0.350643
15822	hypothetical protein; K14299 nucleoporin SEH1	hypothetical protein; K14299 nucleoporin SEH1	0.36355
1584	hypothetical protein	cyclophilin type peptidyl-prolyl cis-trans isomerase	-0.759117
1585	serine threonine phosphatase (EC:3.1.3.16); K04382 protein phosphatase 2 (formerly 2A), catalytic subunit [EC:3.1.3.16]	serine threonine phosphatase (EC:3.1.3.16); K04382 protein phosphatase 2 (formerly 2A), catalytic subunit [EC:3.1.3.16]	0.295384
15858	hypothetical protein; K01785 aldose 1-epimerase [EC:5.1.3.3]	hypothetical protein; K01785 aldose 1-epimerase [EC:5.1.3.3]	2.54217
1586	hypothetical protein	Os02g0168000	-0.450344
1588	hypothetical protein	rad7-like protein	-0.175792
15887	cdc2/cdc28 protein kinase (EC:2.7.1.-); K02202 cyclin-dependent kinase 7 [EC:2.7.11.22 2.7.11.23]	cdc2/cdc28 protein kinase (EC:2.7.1.-); K02202 cyclin-dependent kinase 7 [EC:2.7.11.22 2.7.11.23]	-0.817602
15916	hypothetical protein	cGMP-dependent protein kinase, putative	1.06875
1594	hypothetical protein	endonuclease I	-1.29927
15950	hypothetical protein; K09595 minor histocompatibility antigen H13 [EC:3.4.23.-]	hypothetical protein; K09595 minor histocompatibility antigen H13 [EC:3.4.23.-]	1.02333
15961	hypothetical protein; K01934 5-formyltetrahydrofolate cyclo-ligase [EC:6.3.3.2]	hypothetical protein; K01934 5-formyltetrahydrofolate cyclo-ligase [EC:6.3.3.2]	-0.535866
1597	hypothetical protein		-0.428939
15972	hypothetical protein; K12831 splicing factor 3B subunit 4	hypothetical protein; K12831 splicing factor 3B subunit 4	-0.765723
15976	hypothetical protein; K01866 tyrosyl-tRNA synthetase [EC:6.1.1.1]	hypothetical protein; K01866 tyrosyl-tRNA synthetase [EC:6.1.1.1]	2.77853
1599	hypothetical protein		-0.642097
15992	hypothetical protein	rlmN; radical SAM protein; K06941 23S rRNA (adenine2503-C2)-methyltransferase [EC:2.1.1.192]	2.87872
1600	hypothetical protein; K00726 alpha-1,3-mannosyl-glycoprotein beta-1,2-N-acetylglucosaminyltransferase [EC:2.4.1.101]	hypothetical protein; K00726 alpha-1,3-mannosyl-glycoprotein beta-1,2-N-acetylglucosaminyltransferase [EC:2.4.1.101]	0.289632
16039	hypothetical protein; K08741 DNA mismatch repair protein MSH5	hypothetical protein; K08741 DNA mismatch repair protein MSH5	0.394086
16075	Tpt6; hypothetical protein	Tpt6; hypothetical protein	0.639085
1611	hypothetical protein		-0.885738
16114	hypothetical protein; K00033 6-phosphogluconate dehydrogenase [EC:1.1.1.44]	hypothetical protein; K00033 6-phosphogluconate dehydrogenase [EC:1.1.1.44]	-0.781761
16136	peptide chain release factor 1	peptide chain release factor 1	-0.355861
1615	hypothetical protein		1.1597
16169	hypothetical protein; K00161 pyruvate dehydrogenase E1 component subunit alpha [EC:1.2.4.1]	hypothetical protein; K00161 pyruvate dehydrogenase E1 component subunit alpha [EC:1.2.4.1]	-0.949248
16193	protease (EC:3.4.21.-)	protease (EC:3.4.21.-)	0.858202
1620	hypothetical protein	putative peptidase M	-0.445865
1621	hypothetical protein	hypothetical protein; K15296 alpha-soluble NSF attachment protein	3.84656
16210	hypothetical protein	F-box/LRR-repeat protein 14-like	-1.24735
1622	hypothetical protein; K02684 DNA primase small subunit [EC:2.7.7.-]	hypothetical protein; K02684 DNA primase small subunit [EC:2.7.7.-]	1.2658
1626	hypothetical protein		1.65207
16265	hypothetical protein	protein kinase, putative	-0.591117
1628	hypothetical protein	hypothetical protein, conserved in bacteria	0.371569
16287	hypothetical protein	serine/threonine protein kinase	6.08676
16295	hypothetical protein; K03841 fructose-1,6-bisphosphatase I [EC:3.1.3.11]	hypothetical protein; K03841 fructose-1,6-bisphosphatase I [EC:3.1.3.11]	-1.46803
16304	hypothetical protein	hypothetical protein; K00852 ribokinase [EC:2.7.1.15]	-1.3167
1634	hypothetical protein		-0.335962
16344	hypothetical protein; K15272 solute carrier family 35 (UDP-sugar transporter), member A1/2/3	hypothetical protein; K15272 solute carrier family 35 (UDP-sugar transporter), member A1/2/3	-2.02497
1637	hypothetical protein		-1.73789
16372	hypothetical protein	Aldo-keto reductase/ oxidoreductase	1.06566
16378	dolichylphosphate beta-glucosyltransferase (EC:2.4.1.117); K00729 dolichyl-phosphate beta-glucosyltransferase [EC:2.4.1.117]	dolichylphosphate beta-glucosyltransferase (EC:2.4.1.117); K00729 dolichyl-phosphate beta-glucosyltransferase [EC:2.4.1.117]	-2.11386
1638	hypothetical protein		-0.888128
16390	hypothetical protein; K01365 cathepsin L [EC:3.4.22.15]	hypothetical protein; K01365 cathepsin L [EC:3.4.22.15]	-1.76837
16405	SIR2-like transcriptional regulatory protein; K11412 NAD-dependent deacetylase sirtuin 2 [EC:3.5.1.-]	SIR2-like transcriptional regulatory protein; K11412 NAD-dependent deacetylase sirtuin 2 [EC:3.5.1.-]	0.460661
1644	hypothetical protein	protein kinase	-0.587933
1649	hypothetical protein	hcp beta-lactamase-like protein	-0.534981
1650	hypothetical protein		1.00601
16501	protein kinase; K04345 protein kinase A [EC:2.7.11.11]	protein kinase; K04345 protein kinase A [EC:2.7.11.11]	-0.504488
16511	hypothetical protein; K15272 solute carrier family 35 (UDP-sugar transporter), member A1/2/3	hypothetical protein; K15272 solute carrier family 35 (UDP-sugar transporter), member A1/2/3	4.59377
16607	hypothetical protein	dioxygenase domain-containing protein	-0.808954
16612	hypothetical protein	similar to predicted protein	0.523198
1665	hypothetical protein	electron carrier protein	-2.44083
1666	hypothetical protein		3.12288
16675	hypothetical protein; K03424 TatD DNase family protein [EC:3.1.21.-]	hypothetical protein; K03424 TatD DNase family protein [EC:3.1.21.-]	-0.563245
1668	hypothetical protein	chaperone protein DnaJ; K03686 molecular chaperone DnaJ	-1.93635
16695	hypothetical protein	YALI0B04048p	1.03714
1672	hypothetical protein; K01062 1-alkyl-2-acetylglycerophosphocholine esterase [EC:3.1.1.47]	hypothetical protein; K01062 1-alkyl-2-acetylglycerophosphocholine esterase [EC:3.1.1.47]	0.620727
16722	hypothetical protein	ABC transporter family protein	-0.724311
16737	hypothetical protein	mcfN; mitochondrial substrate carrier family protein; K15102 solute carrier family 25 (mitochondrial phosphate transporter), member 3	-1.18953
1674	hypothetical protein		1.15785
16746	mitochondrial carrier protein	mitochondrial carrier protein	2.67656
16755	hypothetical protein; K13348 protein Mpv17	hypothetical protein; K13348 protein Mpv17	-0.875567
16772	hypothetical protein	hypothetical protein; K15102 solute carrier family 25 (mitochondrial phosphate transporter), member 3	0.753731
16777	hypothetical protein; K06889	hypothetical protein; K06889	0.912101
1681	hypothetical protein; K11137 telomere length regulation protein	hypothetical protein; K11137 telomere length regulation protein	0.85165
16828	hypothetical protein	calcium-dependent protein kinase	0.792133
16842	SAT1; serine acetyl transferase (EC:2.3.1.30); K00640 serine O-acetyltransferase [EC:2.3.1.30]	SAT1; serine acetyl transferase (EC:2.3.1.30); K00640 serine O-acetyltransferase [EC:2.3.1.30]	-0.976554
1687	hypothetical protein		1.33729
16912	hypothetical protein; K01092 myo-inositol-1(or 4)-monophosphatase [EC:3.1.3.25]	hypothetical protein; K01092 myo-inositol-1(or 4)-monophosphatase [EC:3.1.3.25]	1.96317
1692	hypothetical protein		0.710205
1693	hypothetical protein	hypothetical protein; K14404 cleavage and polyadenylation specificity factor subunit 4	-0.494621
16947	hypothetical protein	helicase_1	3.42004
16952	hypothetical protein; K01113 alkaline phosphatase D [EC:3.1.3.1]	hypothetical protein; K01113 alkaline phosphatase D [EC:3.1.3.1]	0.681773
1696	hypothetical protein		-0.561656
16961	hypothetical protein	MLK1; myosin light chain kinase (EC:2.7.11.18 2.7.11.17); K08794 calcium/calmodulin-dependent protein kinase I [EC:2.7.11.17]	-0.19058
17024	hypothetical protein	MLK1; myosin light chain kinase (EC:2.7.11.18 2.7.11.17); K08794 calcium/calmodulin-dependent protein kinase I [EC:2.7.11.17]	-0.417804
17031	hypothetical protein	phosphatidylinositol kinase (PIK-F)	-1.23782
17036	hypothetical protein	MLK1; myosin light chain kinase (EC:2.7.11.18 2.7.11.17); K08794 calcium/calmodulin-dependent protein kinase I [EC:2.7.11.17]	-0.205011
17039	hypothetical protein	hypothetical protein; K00120 [EC:1.1.-.-]	0.725004
1704	hypothetical protein; K01551 arsenite-transporting ATPase [EC:3.6.3.16]	hypothetical protein; K01551 arsenite-transporting ATPase [EC:3.6.3.16]	1.15544
1706	hypothetical protein		-0.488857
17073	hypothetical protein	NV16558; uncharacterized LOC100123185	-0.387582
17095	hypothetical protein	NLI interacting factor-like phosphatase, putative; K15731 carboxy-terminal domain RNA polymerase II polypeptide A small phosphatase [EC:3.1.3.16]	-0.591555
1711	hypothetical protein	Sec14-like protein	-1.20017
17110	hypothetical protein	rbgA; ribosomal biogenesis GTPase; K14540 ribosome biogenesis GTPase A	1.05215
1713	hypothetical protein		-0.346265
17140	hypothetical protein; K00797 spermidine synthase [EC:2.5.1.16]	hypothetical protein; K00797 spermidine synthase [EC:2.5.1.16]	0.337585
17144	hypothetical protein	Predicted ATPase, nucleotide-binding (ISS)	-0.437958
17145	hypothetical protein	methyltransferase WBSCR22	1.16235
1716	hypothetical protein		-0.435644
17193	hypothetical protein	Phosphoglycerate mutase-like protein	-0.868752
1720	hypothetical protein		0.705212
1724	hypothetical protein		-0.577092
17242	hypothetical protein	hypersensitive-induced response protein 1-like	1.07313
1725	hypothetical protein	methyltransferase	-0.979315
1726	hypothetical protein		-2.82532
17262	OGG; glycosylase (EC:3.2.2.-); K03660 N-glycosylase/DNA lyase [EC:3.2.2.- 4.2.99.18]	OGG; glycosylase (EC:3.2.2.-); K03660 N-glycosylase/DNA lyase [EC:3.2.2.- 4.2.99.18]	-0.525478
17271	hypothetical protein; K14864 tRNA (cytidine32/guanosine34-2'-O)-methyltransferase [EC:2.1.1.205]	hypothetical protein; K14864 tRNA (cytidine32/guanosine34-2'-O)-methyltransferase [EC:2.1.1.205]	1.24676
17292	hypothetical protein; K14857 AdoMet-dependent rRNA methyltransferase SPB1 [EC:2.1.1.-]	hypothetical protein; K14857 AdoMet-dependent rRNA methyltransferase SPB1 [EC:2.1.1.-]	4.33518
17302	inositol monophosphatase	inositol monophosphatase	2.13767
17310	hypothetical protein	phosphoglycerate/bisphosphoglycerate mutase family protein	1.65419
17312	hypothetical protein; K01828 [EC:5.3.3.-]	hypothetical protein; K01828 [EC:5.3.3.-]	-0.832998
17337	hypothetical protein	cyclin-L1, putative	0.771208
1734	hypothetical protein	pentatricopeptide repeat-containing protein, putative	2.32807
17349	hypothetical protein	prohibitin-like protein	1.19194
17362	hypothetical protein; K10704 ubiquitin-conjugating enzyme E2 variant	hypothetical protein; K10704 ubiquitin-conjugating enzyme E2 variant	1.17095
17396	hypothetical protein	cyclin-L1, putative	0.61858
174	propionate coa-transferase (EC:2.8.3.1)	propionate coa-transferase (EC:2.8.3.1)	-0.464755
1741	hypothetical protein		-0.309601
17439	hypothetical protein	serine protease family S09X, putative	0.561
1744	hypothetical protein		0.853114
17443	myo-inositol monophosphatase (EC:3.1.3.25); K10047 inositol-phosphate phosphatase / L-galactose 1-phosphate phosphatase [EC:3.1.3.25 3.1.3.-]	myo-inositol monophosphatase (EC:3.1.3.25); K10047 inositol-phosphate phosphatase / L-galactose 1-phosphate phosphatase [EC:3.1.3.25 3.1.3.-]	0.828371
17468	hypothetical protein; K03115 casein kinase II subunit beta	hypothetical protein; K03115 casein kinase II subunit beta	-0.307851
1747	hypothetical protein; K10768 alkylated DNA repair protein alkB homolog 6 [EC:1.14.11.-]	hypothetical protein; K10768 alkylated DNA repair protein alkB homolog 6 [EC:1.14.11.-]	2.03969
1748	hypothetical protein	MYO5A; myosin VA (heavy chain 12, myoxin); K10357 myosin V	0.682791
17480	hypothetical protein	3-phosphoinoside dependent protein kinase; K06276 3-phosphoinositide dependent protein kinase-1 [EC:2.7.11.1]	1.33041
17492	hypothetical protein	molybdopterin biosynthesis MoeB protein	1.44973
1753	hypothetical protein		1.05353
1754	hypothetical protein; K00799 glutathione S-transferase [EC:2.5.1.18]	hypothetical protein; K00799 glutathione S-transferase [EC:2.5.1.18]	-0.800934
1755	hypothetical protein		-0.481706
17579	hypothetical protein; K10144 RING finger and CHY zinc finger domain-containing protein 1 [EC:6.3.2.19]	hypothetical protein; K10144 RING finger and CHY zinc finger domain-containing protein 1 [EC:6.3.2.19]	-1.23637
1758	hypothetical protein		1.68195
17582	hypothetical protein	HDHD2; haloacid dehalogenase-like hydrolase domain containing 2	-0.2292
17585	hypothetical protein; K08851 TP53 regulating kinase [EC:2.7.11.1]	hypothetical protein; K08851 TP53 regulating kinase [EC:2.7.11.1]	0.494775
17600	hypothetical protein; K09529 DnaJ homolog subfamily C member 9	hypothetical protein; K09529 DnaJ homolog subfamily C member 9	0.289903
1762	hypothetical protein		-0.2965
17623	hypothetical protein; K00589 uroporphyrin-III C-methyltransferase [EC:2.1.1.107]	hypothetical protein; K00589 uroporphyrin-III C-methyltransferase [EC:2.1.1.107]	2.90124
1764	hypothetical protein		-1.44728
1765	hypothetical protein		0.60451
17651	hypothetical protein; K01834 2,3-bisphosphoglycerate-dependent phosphoglycerate mutase [EC:5.4.2.1]	hypothetical protein; K01834 2,3-bisphosphoglycerate-dependent phosphoglycerate mutase [EC:5.4.2.1]	4.38166
17654	hypothetical protein	Xpmc2 protein (ISS)	1.42326
17673	hypothetical protein	uncharacterized LOC100253777	-0.507252
1768	hypothetical protein	tyrosine-protein phosphatase non-receptor type, putative (EC:2.7.11.14); K01104 protein-tyrosine phosphatase [EC:3.1.3.48]	0.907277
17687	hypothetical protein	ATPase central domain-containing protein	0.498021
17695	hypothetical protein	short-chain dehydrogenase/reductase SDR	1.21172
1770	hypothetical protein		0.560388
17704	hypothetical protein; K05609 ubiquitin carboxyl-terminal hydrolase L3 [EC:3.4.19.12]	hypothetical protein; K05609 ubiquitin carboxyl-terminal hydrolase L3 [EC:3.4.19.12]	0.603252
17707	hypothetical protein	isomerase	-0.478858
1771	DHPS_1; dihydrodipicolinate synthase (EC:4.2.1.52)	DHPS_1; dihydrodipicolinate synthase (EC:4.2.1.52)	-3.30244
1773	hypothetical protein		-0.640967
17735	hypothetical protein	PGAM_5; hypothetical protein; K01834 2,3-bisphosphoglycerate-dependent phosphoglycerate mutase [EC:5.4.2.1]	-0.761649
17747	hypothetical protein	50S ribosomal protein L15	0.704388
1778	hypothetical protein	similar to ankyrin 2,3/unc44	-0.564318
1779	hypothetical protein		-0.607207
17811	Tpt1; triose phosphate/phosphate translocator	Tpt1; triose phosphate/phosphate translocator	2.40841
17815	hypothetical protein; K10685 ubiquitin-like 1-activating enzyme E1 B [EC:6.3.2.19]	hypothetical protein; K10685 ubiquitin-like 1-activating enzyme E1 B [EC:6.3.2.19]	0.638665
1783	hypothetical protein	transmembrane protein, putative	1.96817
17841	hypothetical protein; K11600 exosome complex component RRP41	hypothetical protein; K11600 exosome complex component RRP41	0.563799
17845	hypothetical protein; K10643 CCR4-NOT transcription complex subunit 4 [EC:6.3.2.19]	hypothetical protein; K10643 CCR4-NOT transcription complex subunit 4 [EC:6.3.2.19]	0.59426
17859	hypothetical protein; K13989 Derlin-2/3	hypothetical protein; K13989 Derlin-2/3	1.57613
1786	hypothetical protein		1.23463
17861	hypothetical protein	short-chain dehydrogenase, putative (EC:1.1.1.100)	-0.622125
17865	hypothetical protein; K00510 heme oxygenase [EC:1.14.99.3]	hypothetical protein; K00510 heme oxygenase [EC:1.14.99.3]	0.840046
1788	hypothetical protein		0.344483
17880	hypothetical protein; K07023 putative hydrolases of HD superfamily	hypothetical protein; K07023 putative hydrolases of HD superfamily	-0.3231
1791	hypothetical protein		1.26002
17919	hypothetical protein	pirin domain-containing protein; K06911	-0.372281
17935	hypothetical protein; K12591 exosome complex exonuclease RRP6 [EC:3.1.13.-]	hypothetical protein; K12591 exosome complex exonuclease RRP6 [EC:3.1.13.-]	-0.560826
17946	hypothetical protein	GLO_1; glyoxalase (EC:3.1.2.6)	3.34517
17952	hypothetical protein	hypothetical protein; K14961 COMPASS component SWD1	0.459096
17956	hypothetical protein		-0.823198
17961	hypothetical protein; K06890	hypothetical protein; K06890	-0.822107
1797	hypothetical protein		-0.611373
1799	hypothetical protein		0.32657
1804	hypothetical protein	anoctamin, putative	-0.97998
1806	hypothetical protein	apicomplexan specific region near N-terminus	-0.651845
18071	hypothetical protein; K08592 sentrin-specific protease 1 [EC:3.4.22.-]	hypothetical protein; K08592 sentrin-specific protease 1 [EC:3.4.22.-]	1.47867
18076	hypothetical protein	hypothetical protein; K00939 adenylate kinase [EC:2.7.4.3]	0.651841
18089	peroxiredoxin	peroxiredoxin	-1.20385
18099	NIFU_2; nifu-like protein	NIFU_2; nifu-like protein	1.03114
181	n-acetylglucosaminyl-phosphatidylinositol biosynthetic protein; K03857 phosphatidylinositol glycan, class A [EC:2.4.1.198]	n-acetylglucosaminyl-phosphatidylinositol biosynthetic protein; K03857 phosphatidylinositol glycan, class A [EC:2.4.1.198]	-0.336021
18104	hypothetical protein; K03575 A/G-specific adenine glycosylase [EC:3.2.2.-]	hypothetical protein; K03575 A/G-specific adenine glycosylase [EC:3.2.2.-]	0.90403
18109	hypothetical protein	GDT1-like protein 2, chloroplastic	2.62256
18158	hypothetical protein	hypothetical protein; K15440 tRNA-specific adenosine deaminase 1 [EC:3.5.4.-]	-0.161203
1817	hypothetical protein		0.454368
1819	hypothetical protein		-0.548771
18198	hypothetical protein; K14838 nucleolar protein 15	hypothetical protein; K14838 nucleolar protein 15	2.1082
1820	hypothetical protein		-0.723351
18220	hypothetical protein	Rab2; hypothetical protein	0.809977
1827	hypothetical protein		-1.05964
1835	hypothetical protein	An01g07380; TPR domain protein	1.99563
18351	hypothetical protein; K06287 septum formation protein	hypothetical protein; K06287 septum formation protein	1.32242
1836	hypothetical protein		0.865705
18378	hypothetical protein	Neurobeachin	1.18789
18388	hypothetical protein; K10583 ubiquitin-conjugating enzyme E2 S [EC:6.3.2.19]	hypothetical protein; K10583 ubiquitin-conjugating enzyme E2 S [EC:6.3.2.19]	-0.52059
18392	hypothetical protein	2OG-Fe(II) oxygenase family oxidoreductase	-0.951569
1840	hypothetical protein		0.322814
18407	hypothetical protein; K02735 20S proteasome subunit beta 3 [EC:3.4.25.1]	hypothetical protein; K02735 20S proteasome subunit beta 3 [EC:3.4.25.1]	-0.694854
1842	hypothetical protein		-0.808412
1843	hypothetical protein	hypothetical protein; K08994 putative membrane protein	1.71976
18434	hypothetical protein; K00889 1-phosphatidylinositol-4-phosphate 5-kinase [EC:2.7.1.68]	hypothetical protein; K00889 1-phosphatidylinositol-4-phosphate 5-kinase [EC:2.7.1.68]	0.598682
1845	RPN9; 26S proteasome regulatory subunit; K03039 26S proteasome regulatory subunit N9	RPN9; 26S proteasome regulatory subunit; K03039 26S proteasome regulatory subunit N9	-0.220293
18462	hypothetical protein	endosomal cargo receptor (Erv25), putative	-0.966591
18469	hypothetical protein	hypothetical protein; K03773 FKBP-type peptidyl-prolyl cis-trans isomerase FklB [EC:5.2.1.8]	-0.80713
18503	hypothetical protein	thioredoxin, putative (EC:5.3.4.1)	1.43136
18530	hypothetical protein; K03470 ribonuclease HII [EC:3.1.26.4]	hypothetical protein; K03470 ribonuclease HII [EC:3.1.26.4]	-0.392399
18538	hypothetical protein	dynein heavy chain	1.30443
1855	hypothetical protein		2.06573
1857	hypothetical protein	NUDC-like protein; nuclear movement protein, putative (ISS)	0.185838
1861	hypothetical protein		1.35465
18613	hypothetical protein	clpP; ATP-dependent Clp protease proteolytic subunit (EC:3.4.21.92); K01358 ATP-dependent Clp protease, protease subunit [EC:3.4.21.92]	0.486629
18624	hypothetical protein; K13348 protein Mpv17	hypothetical protein; K13348 protein Mpv17	-1.22855
1863	hypothetical protein		0.574498
18662	hypothetical protein; K00939 adenylate kinase [EC:2.7.4.3]	hypothetical protein; K00939 adenylate kinase [EC:2.7.4.3]	0.458062
18665	CLPP2; catalytic subunit of clp protein superfamily (EC:3.4.21.92); K01358 ATP-dependent Clp protease, protease subunit [EC:3.4.21.92]	CLPP2; catalytic subunit of clp protein superfamily (EC:3.4.21.92); K01358 ATP-dependent Clp protease, protease subunit [EC:3.4.21.92]	1.33543
18741	hypothetical protein	Os08g0435800	-1.10393
18771	hypothetical protein	phosphatidylinositol-4-phosphate 5-kinase-like protein	-1.66917
18775	hypothetical protein	radial spoke head 1 homolog	-2.17718
18795	hypothetical protein	similar to Myb-related protein B (B-Myb); K09421 myb-related protein	1.152
18796	hypothetical protein; K13800 UMP-CMP kinase [EC:2.7.4.- 2.7.4.14]	hypothetical protein; K13800 UMP-CMP kinase [EC:2.7.4.- 2.7.4.14]	1.48553
1880	hypothetical protein	long-chain-fatty-acid--CoA ligase (EC:6.2.1.3)	-0.269919
1882	hypothetical protein	asparagine synthetase domain-containing protein, putative	1.2293
18820	MYB9; MYB DNA binding protein/ transcription factor-like protein	MYB9; MYB DNA binding protein/ transcription factor-like protein	-0.891904
18841	hypothetical protein; K12876 RNA-binding protein 8A	hypothetical protein; K12876 RNA-binding protein 8A	0.730606
1888	hypothetical protein		3.92635
1889	hypothetical protein	hypothetical protein; K02356 elongation factor P	3.33797
18954	APT2; probable adenine phosphoribosyltransferase (EC:2.4.2.7); K00759 adenine phosphoribosyltransferase [EC:2.4.2.7]	APT2; probable adenine phosphoribosyltransferase (EC:2.4.2.7); K00759 adenine phosphoribosyltransferase [EC:2.4.2.7]	-1.3906
1896	hypothetical protein		-1.34411
1899	hypothetical protein		-1.16101
1903	hypothetical protein		0.433515
19034	hypothetical protein	chaperone protein DnaK; K04043 molecular chaperone DnaK	1.81632
1904	hypothetical protein		-1.44638
19059	hypothetical protein	nuclear NF-kB activating protein, putative	0.824882
1906	hypothetical protein		-0.325463
19069	hypothetical protein	conserved Plasmodium protein, unknown function	0.604535
1907	hypothetical protein		1.77292
1908	hypothetical protein		1.34965
1909	plant like protein	plant like protein	1.74336
19094	hypothetical protein	TKL family protein kinase	0.803944
19099	hypothetical protein	3-phosphoinositide-dependent protein kinase, putative	-0.35783
19106	hypothetical protein	peptidyl-prolyl cis-trans isomerase-like	0.986755
1912	hypothetical protein	hypothetical protein; K00472 prolyl 4-hydroxylase [EC:1.14.11.2]	-0.696332
19126	hypothetical protein; K14404 cleavage and polyadenylation specificity factor subunit 4	hypothetical protein; K14404 cleavage and polyadenylation specificity factor subunit 4	0.545532
19141	hypothetical protein	flavodoxin	2.69011
1915	hypothetical protein		-1.91521
1921	methyl transferase-like protein	methyl transferase-like protein	1.77915
1926	hypothetical protein	aspartyl/asparaginyl beta-hydroxylase	1.60618
19262	hypothetical protein	uncharacterized LOC100217063	0.838258
19298	F-type H-ATPase delta subunit (EC:3.6.3.14); K02134 F-type H+-transporting ATPase subunit delta [EC:3.6.3.14]	F-type H-ATPase delta subunit (EC:3.6.3.14); K02134 F-type H+-transporting ATPase subunit delta [EC:3.6.3.14]	0.879854
19301	signal peptidase; K09647 mitochondrial inner membrane protease subunit 1 [EC:3.4.21.-]	signal peptidase; K09647 mitochondrial inner membrane protease subunit 1 [EC:3.4.21.-]	0.572706
1931	hypothetical protein		-0.905647
19311	hypothetical protein; K00794 6,7-dimethyl-8-ribityllumazine synthase [EC:2.5.1.78]	hypothetical protein; K00794 6,7-dimethyl-8-ribityllumazine synthase [EC:2.5.1.78]	-0.715326
1932	hypothetical protein		0.551458
19351	hypothetical protein	protein phosphatase 1 regulatory subunit, putative	1.78312
19360	hypothetical protein	SNF2 family helicase/ATPase and F-box protein, putative; K11320 E1A-binding protein p400 [EC:3.6.4.-]	-0.561022
1937	hypothetical protein		-3.8814
19374	hypothetical protein; K12883 nuclear cap-binding protein subunit 2	hypothetical protein; K12883 nuclear cap-binding protein subunit 2	-0.746367
1938	hypothetical protein		1.7739
1940	hypothetical protein		-1.7498
1942	hypothetical protein		1.63561
19421	hypothetical protein	UPL1; ubiquitin-protein ligase 1	0.404498
19431	hypothetical protein	MgtC/SapB transporter; K07507 putative Mg2+ transporter-C (MgtC) family protein	-0.407878
19435	hypothetical protein	calcium-dependent protein kinase 29-like; K13412 calcium-dependent protein kinase [EC:2.7.11.1]	-0.456149
1945	hypothetical protein	Os02g0790600	-0.390678
1946	hypothetical protein	hypothetical protein; K14794 ribosomal RNA-processing protein 12	-0.741925
19465	hypothetical protein	NRX2; nucleoredoxin 2	1.33062
19479	hypothetical protein	phytanoyl-CoA dioxygenase family protein	1.85197
1949	hypothetical protein		-0.508038
19501	RS10; RS10, ribosomal protein 10 40S small ribosomal subunit; K02947 small subunit ribosomal protein S10e	RS10; RS10, ribosomal protein 10 40S small ribosomal subunit; K02947 small subunit ribosomal protein S10e	3.28252
1951	hypothetical protein		1.971
1954	hypothetical protein		0.618091
19541	RL28; RL28, ribosomal protein 28 60S large ribosomal subunit; K02903 large subunit ribosomal protein L28e	RL28; RL28, ribosomal protein 28 60S large ribosomal subunit; K02903 large subunit ribosomal protein L28e	2.90477
1955	hypothetical protein; K14347 solute carrier family 10 (sodium/bile acid cotransporter), member 7	hypothetical protein; K14347 solute carrier family 10 (sodium/bile acid cotransporter), member 7	0.594962
19553	hypothetical protein	sorting nexin	-1.00882
1957	hypothetical protein		-3.02925
1959	hypothetical protein		7.92984
19601	hypothetical protein	thiol-disulfide oxidoreductase	1.41783
1962	hypothetical protein	peptidase M48 Ste24p	1.92038
19622	hypothetical protein	trafficking protein particle complex subunit 2, putative	0.779857
19623	hypothetical protein	AML1; RNA-binding protein	0.57645
19626	hypothetical protein	dorsal-ventral patterning protein tolloid	-1.56208
19639	hypothetical protein	golgi transporter	0.819941
1964	hypothetical protein		-1.97853
19649	hypothetical protein	MORN repeat protein	-1.88857
1965	hypothetical protein		-0.688742
1967	hypothetical protein		-3.36678
1969	hypothetical protein		0.211986
1971	hypothetical protein		-0.346589
1972	hypothetical protein	hypothetical protein; K13806 sn1-specific diacylglycerol lipase [EC:3.1.1.-]	-1.62691
1973	hypothetical protein		2.44456
19743	hypothetical protein; K11088 small nuclear ribonucleoprotein D3	hypothetical protein; K11088 small nuclear ribonucleoprotein D3	1.43406
19764	hypothetical protein	AGAP001417-PA	-0.645078
1979	hypothetical protein	uncharacterized LOC100255799	-0.804991
19793	histone H2A; K11251 histone H2A	histone H2A; K11251 histone H2A	-1.3754
1981			0.306968
19813	hypothetical protein	S-adenosylmethionine decarboxylase (EC:4.1.1.50); K01611 S-adenosylmethionine decarboxylase [EC:4.1.1.50]	1.48405
19818	RT15; RT15, ribosomal protein 15 mitochondrial small ribosomal subunit	RT15; RT15, ribosomal protein 15 mitochondrial small ribosomal subunit	1.06481
19826	hypothetical protein; K12620 U6 snRNA-associated Sm-like protein LSm1	hypothetical protein; K12620 U6 snRNA-associated Sm-like protein LSm1	0.464727
1986	hypothetical protein	MATE efflux family protein 9-like; K03327 multidrug resistance protein, MATE family	-0.503732
1989	hypothetical protein	peptidyl-prolyl cis-trans isomerase	-2.32132
19890	hypothetical protein	dnaJ; chaperone protein DnaJ; K03686 molecular chaperone DnaJ	-0.664844
19897	MYB7; MYB DNA binding protein/ transcription factor-like protein	MYB7; MYB DNA binding protein/ transcription factor-like protein	0.734638
19899	hypothetical protein	hypothetical protein; K04498 E1A/CREB-binding protein [EC:2.3.1.48]	0.701964
19937	hypothetical protein; K15153 mediator of RNA polymerase II transcription subunit 31	hypothetical protein; K15153 mediator of RNA polymerase II transcription subunit 31	-0.669438
1995	hypothetical protein	cleavage induced hypothetical protein	0.362511
19991	TRX3; thioredoxin; K03671 thioredoxin 1	TRX3; thioredoxin; K03671 thioredoxin 1	2.33563
20008	RS26; RS26, ribosomal protein 26 40S small ribosomal subunit; K02976 small subunit ribosomal protein S26e	RS26; RS26, ribosomal protein 26 40S small ribosomal subunit; K02976 small subunit ribosomal protein S26e	3.06073
20016	hypothetical protein	peptidyl-prolyl isomerase (EC:5.2.1.8); K01802 peptidylprolyl isomerase [EC:5.2.1.8]	-0.657182
20024	hypothetical protein	peptidyl-prolyl cis-trans isomerase-like protein; K01802 peptidylprolyl isomerase [EC:5.2.1.8]	1.68228
2003	hypothetical protein		-2.21011
2004	hypothetical protein		-1.24923
2006	hypothetical protein		-0.762006
20065	hypothetical protein	PAS; hypothetical protein	-0.673842
20069	60S ACIDIC ribosomal protein P2; K02943 large subunit ribosomal protein LP2	60S ACIDIC ribosomal protein P2; K02943 large subunit ribosomal protein LP2	4.57906
2009	hypothetical protein		1.75068
2010	hypothetical protein	SPX domain-containing membrane protein Os04g0573000-like	4.38483
2012	hypothetical protein	uncharacterized LOC100799220	1.10526
20146	hypothetical protein		0.514786
2015	hypothetical protein	HSF21; hypothetical protein	0.914209
20186	hypothetical protein	chaperone protein DnaJ; K03686 molecular chaperone DnaJ	-1.00661
20189	hypothetical protein	Cisd1, AU043990, AW743335, D10Ertd214e, Zcd1, mitoNEET; CDGSH iron sulfur domain 1	-1.28934
20194	hypothetical protein	Hypothetical protein CBG02885	0.980154
2021	hypothetical protein		-1.03158
20220	hypothetical protein; K12160 small ubiquitin-related modifier	hypothetical protein; K12160 small ubiquitin-related modifier	-1.15583
2023	hypothetical protein	helicase	0.840083
20232	hypothetical protein	hypothetical protein; K14326 regulator of nonsense transcripts 1 [EC:3.6.4.-]	3.07126
2024	hypothetical protein; K08860 eukaryotic translation initiation factor 2-alpha kinase [EC:2.7.11.1]	hypothetical protein; K08860 eukaryotic translation initiation factor 2-alpha kinase [EC:2.7.11.1]	0.545693
20248	hypothetical protein	hypothetical protein; K10742 DNA replication ATP-dependent helicase Dna2 [EC:3.6.4.12]	0.902321
20266	hypothetical protein	RNP-1 like RNA-binding protein	2.95394
2028	hypothetical protein	U5 small nuclear ribonucleoprotein, RNA helicase; K12858 ATP-dependent RNA helicase DDX23/PRP28 [EC:3.6.4.13]	-0.627322
20285	hypothetical protein	NifU-like protein	0.491897
2031	hypothetical protein		0.711423
2032	hypothetical protein		0.706982
20330	tim9-like protein	tim9-like protein	-0.7986
20335	hypothetical protein	PpiC-type peptidyl-prolyl cis-trans isomerase; K03769 peptidyl-prolyl cis-trans isomerase C [EC:5.2.1.8]	-1.37203
20349	hypothetical protein	lysosomal alpha-mannosidase-like; K12311 lysosomal alpha-mannosidase [EC:3.2.1.24]	-0.840046
2035	hypothetical protein		-0.803882
20365	hypothetical protein	C-Myc binding protein, putative	-0.337925
2038	hypothetical protein		5.47768
2039	hypothetical protein	hypothetical protein; K00545 catechol O-methyltransferase [EC:2.1.1.6]	-2.98527
20404	hypothetical protein		-0.567249
20405	hypothetical protein	hypothetical protein; K03676 glutaredoxin 3	-0.746956
20421	hypothetical protein; K14407 cleavage stimulation factor subunit 2	hypothetical protein; K14407 cleavage stimulation factor subunit 2	0.675039
20431	hypothetical protein	dnaG; DNA primase; K02316 DNA primase [EC:2.7.7.-]	-1.13193
2045	hypothetical protein		-1.34879
20462	hypothetical protein	molecular chaperone DnaJ; K03686 molecular chaperone DnaJ	-0.503541
20469	DNA directed RNA polymerase II subunit, 8.2kDa, rpb10-like protein (EC:2.7.7.6); K03007 DNA-directed RNA polymerases I, II, and III subunit RPABC5	DNA directed RNA polymerase II subunit, 8.2kDa, rpb10-like protein (EC:2.7.7.6); K03007 DNA-directed RNA polymerases I, II, and III subunit RPABC5	0.78068
2049	hypothetical protein	uncharacterized LOC583499	1.61153
2050	hypothetical protein		-0.463934
2052	hypothetical protein		4.83541
2055	hypothetical protein		-2.60449
20565	hypothetical protein		3.36947
20567	hypothetical protein	uncharacterized LOC100253953	0.192563
20570	hypothetical protein; K13199 plasminogen activator inhibitor 1 RNA-binding protein	hypothetical protein; K13199 plasminogen activator inhibitor 1 RNA-binding protein	1.40334
20571	hypothetical protein	Fatty acid desaturase (EC:1.14.19.1); K00507 stearoyl-CoA desaturase (delta-9 desaturase) [EC:1.14.19.1]	0.480987
20572	hypothetical protein; K11090 lupus La protein	hypothetical protein; K11090 lupus La protein	5.30597
20582	hypothetical protein		-1.47102
20585	hypothetical protein		1.05355
20587	hypothetical protein	325.t00010; hypothetical protein	-0.436536
20590	hypothetical protein	myosin-Va-like	0.278692
20595	hypothetical protein	protein PNS1	-1.33991
20596	hypothetical protein		-0.716137
20597	hypothetical protein		2.09131
20598	hypothetical protein		1.79357
2060	hypothetical protein		-1.3712
20600	hypothetical protein	uncharacterized LOC100842854	-2.30418
20601	hypothetical protein	metallo-beta-lactamase domain-containing protein	0.256043
20603	hypothetical protein	OEE3; oxygen-evolving enhancer protein 3	-1.82206
20605	hypothetical protein	drh-1; Dicer Related Helicase family member (drh-1)	2.48707
20609	hypothetical protein		-0.750812
20611	hypothetical protein		-0.263625
20613	diaminopimelate decarboxylase; K01586 diaminopimelate decarboxylase [EC:4.1.1.20]	diaminopimelate decarboxylase; K01586 diaminopimelate decarboxylase [EC:4.1.1.20]	1.58927
20615	hypothetical protein		0.645601
20618	hypothetical protein		1.62338
20619	hypothetical protein		-0.342742
20621	hypothetical protein		1.15001
20625	hypothetical protein		1.93355
20626	hypothetical protein		4.14592
20627	hypothetical protein	DEAD/DEAH box RNA helicase, putative	0.544284
2063	hypothetical protein	SET domain-containing protein 4-like	-1.88444
20633	hypothetical protein	amino acid permease-like protein	-0.367627
2064	hypothetical protein		-0.358355
20640	hypothetical protein	ZFN3; zinc finger CCCH domain-containing protein 57	-0.384701
20644	hypothetical protein		-1.40766
20647	hypothetical protein	nuclear migration protein nudC-like protein	0.923272
20648	hypothetical protein		1.39826
20649	hypothetical protein		-2.7491
2065	hypothetical protein	monoamine oxidase (EC:1.4.3.4); K00274 monoamine oxidase [EC:1.4.3.4]	-0.884739
20653	hypothetical protein	PUS7L; pseudouridylate synthase 7 homolog (S. cerevisiae)-like; K06176 tRNA pseudouridine13 synthase [EC:5.4.99.27]	1.84333
20658	hypothetical protein; K14840 nucleolar protein 53	hypothetical protein; K14840 nucleolar protein 53	1.3702
20659	hypothetical protein		0.563275
20661	hypothetical protein	NLTF; NF-X1-like transcription factor	1.5066
20662	hypothetical protein	NV50233; uncharacterized protein C19orf29-like	0.532834
20663	hypothetical protein	COG0654: 2-polyprenyl-6-methoxyphenol hydroxylase and related FAD-dependent oxidoreductases (ISS)	0.574643
20665	hypothetical protein	lipoprotein; K03932 polyhydroxybutyrate depolymerase	-0.621792
20666	hypothetical protein	TBC domain-containing protein	-0.778656
20673	hypothetical protein		1.08988
20674	hypothetical protein	transducin family protein / WD-40 repeat family protein (ISS)	-1.36304
20675	hypothetical protein	WD-repeat protein, putative (EC:2.3.1.48)	-0.551416
20680	hypothetical protein		-0.326875
20681	hypothetical protein; K13138 integrator complex subunit 1	hypothetical protein; K13138 integrator complex subunit 1	-1.2559
20682	hypothetical protein	repeat-containing protein A_01	1.6221
20686	hypothetical protein		0.513221
20689	hypothetical protein	SmkH; Protein Lysyl hydroxylase fusion protein, putative	1.20881
2069	hypothetical protein		0.625667
20696	hypothetical protein	Os01g0747400	0.299171
20698	hypothetical protein	sarcalumenin precursor	-0.778858
2070	hypothetical protein		2.12678
20702	hypothetical protein		0.880095
20708	hypothetical protein; K01078 acid phosphatase [EC:3.1.3.2]	hypothetical protein; K01078 acid phosphatase [EC:3.1.3.2]	-0.549045
20710	hypothetical protein		0.74438
20715	hypothetical protein	hypothetical protein; K10758 thiol oxidase [EC:1.8.3.2]	2.52451
20718	hypothetical protein	uncharacterized LOC100272349	-0.416992
20719	hypothetical protein; K12493 ADP-ribosylation factor GTPase-activating protein 2/3	hypothetical protein; K12493 ADP-ribosylation factor GTPase-activating protein 2/3	0.776792
20726	MDH1; probable malate dehydrogenase with mitochondrial or glyoxysomal precursor (EC:1.1.1.37); K00026 malate dehydrogenase [EC:1.1.1.37]	MDH1; probable malate dehydrogenase with mitochondrial or glyoxysomal precursor (EC:1.1.1.37); K00026 malate dehydrogenase [EC:1.1.1.37]	2.29863
20728	hypothetical protein	TPR repeat-contain kinesin light chain	-1.73668
20731	mitochondrial carrier protein	mitochondrial carrier protein	2.53234
20732	hypothetical protein		0.376943
20734	hypothetical protein	hypothetical protein; K03514 DNA polymerase sigma subunit [EC:2.7.7.7]	0.692275
20737	hypothetical protein	hypothetical protein; K15335 tRNA (cytosine34-C5)-methyltransferase [EC:2.1.1.203]	3.24228
20739	hypothetical protein		1.60412
20740	hypothetical protein		1.24755
20742	hypothetical protein		2.84738
20743	hypothetical protein		0.48678
20745	hypothetical protein	ubiquitin interaction motif-containing protein	0.820036
20746	hypothetical protein		-0.687184
20750	hypothetical protein		-0.757916
20751	hypothetical protein	als2b; amyotrophic lateral sclerosis 2b (juvenile); K04575 amyotrophic lateral sclerosis 2 (juvenile)	-0.531263
20752	hypothetical protein		2.41012
20753	hypothetical protein	hypothetical protein; K10758 thiol oxidase [EC:1.8.3.2]	-0.420006
20754	hypothetical protein		1.49466
20766	hypothetical protein	csbC; metabolite transport protein	-1.08727
20769	hypothetical protein	Beta, beta-carotene 15,15'-dioxygenase and related enzymes (ISS)	-0.264237
20773	hypothetical protein		1.0352
20776	hypothetical protein		0.601893
2078	hypothetical protein		-3.95257
20782	hypothetical protein		-0.989736
20786	hypothetical protein	protein scp/tpx-1/ag5/pr-1/sc7 domain-containing protein	0.290824
20788	methyltransferase; K00586 diphthine synthase [EC:2.1.1.98]	methyltransferase; K00586 diphthine synthase [EC:2.1.1.98]	3.45158
20791	hypothetical protein	Protein phosphatase 2C containing protein	-0.416592
20795	hypothetical protein	protein scp/tpx-1/ag5/pr-1/sc7 domain-containing protein	0.491959
20796	hypothetical protein	protein transport protein Sec24-like At4g32640-like; K14007 protein transport protein SEC24	0.545623
20797	hypothetical protein	type 11 methyltransferase	0.822341
20799	hypothetical protein		0.36693
20804	hypothetical protein		0.83009
20807	hypothetical protein		-0.725042
20808	hypothetical protein		-0.483149
2081	hypothetical protein		0.713197
20812	hypothetical protein		1.64491
20813	hypothetical protein		0.315123
20814	hypothetical protein		5.78411
20819	hypothetical protein		-0.450598
20821	hypothetical protein	protein scp/tpx-1/ag5/pr-1/sc7 domain-containing protein	-2.32277
20823	hypothetical protein	putative cholinephosphate cytidylyltransferase A	-0.417075
20824	hypothetical protein	ankyrin repeat and IBR domain-containing protein 1-like; K11967 ankyrin repeat and IBR domain-containing protein 1	-0.343657
20825	hypothetical protein	DNA repair system specific for alkylated DNA (ISS)	0.810613
20827	hypothetical protein		4.01334
20828	hypothetical protein		-0.426072
20829	hypothetical protein	HPP family protein	-0.728
20832	hypothetical protein	HPP family protein	2.64305
20833	hypothetical protein	cl29332_1; LOC100284298	-2.2282
20834	hypothetical protein	dynamin family protein	-0.993001
20837	hypothetical protein		-1.05098
2084	H3; histone H3; K11253 histone H3	H3; histone H3; K11253 histone H3	0.573723
20843	hypothetical protein		0.642621
20848	hypothetical protein	tyrosine phosphatase (EC:3.1.3.48); K01104 protein-tyrosine phosphatase [EC:3.1.3.48]	-1.67541
2085	hypothetical protein; K10751 chromatin assembly factor 1 subunit B	hypothetical protein; K10751 chromatin assembly factor 1 subunit B	1.5132
20854	hypothetical protein		-0.909036
20859	hypothetical protein	Transcriptional regulator, Sir2 family	1.44936
2086	hypothetical protein	BRCA1-associated protein; K10632 BRCA1-associated protein [EC:6.3.2.19]	-0.45821
20864	hypothetical protein		0.505022
20868	hypothetical protein	Membralin, putative	0.18906
20869	hypothetical protein		-0.627687
2087	LCTP l-lactate permease	LCTP l-lactate permease	-0.647179
20875	hypothetical protein		0.957054
20877	hypothetical protein		2.96395
20879	hypothetical protein		4.65701
20880	hypothetical protein	mitogen-activated protein kinase kinase, putative	1.80155
20884	hypothetical protein		-0.228806
20887	hypothetical protein		1.03781
20891	hypothetical protein	ferric reductase	-3.09701
20892	hypothetical protein		-0.7144
20893	hypothetical protein		0.161829
20903	hypothetical protein	CAF1-subunit-A; chromatin assembly factor subunit; K10750 chromatin assembly factor 1 subunit A	1.6466
20906	hypothetical protein	An16g03750; hypothetical protein	0.633045
20911	hypothetical protein	mRNA 3'-end-processing protein rna14; K14408 cleavage stimulation factor subunit 3	0.236563
20915	hypothetical protein		-0.388461
20916	hypothetical protein		2.71959
20919	hypothetical protein	hypothetical protein; K11324 DNA methyltransferase 1-associated protein 1	0.237288
2092	MYB13; MYB DNA binding protein/ transcription factor-like protein	MYB13; MYB DNA binding protein/ transcription factor-like protein	-0.243115
20920	hypothetical protein	peptidase M50	-0.485608
20921	hypothetical protein	sll0862; hypothetical protein	-0.367282
20922	hypothetical protein		0.537143
20924	hypothetical protein		0.691544
20927	hypothetical protein	uncharacterized LOC582680	2.15437
20931	hypothetical protein		-1.39805
20935	hypothetical protein		-0.370302
20946	hypothetical protein	AO090102000421; hypothetical protein	-0.448678
2095	hypothetical protein	hypothetical protein; K10885 ATP-dependent DNA helicase 2 subunit 2	-0.744027
20950	hypothetical protein	catalytic, putative	1.38894
20951	hypothetical protein	aarA; hypothetical protein	-0.954897
20952	hypothetical protein	MSCL2; MscS-Like mechanosensitive ion channel MSCL2	-1.28902
20953	hypothetical protein	hypothetical protein; K01312 trypsin [EC:3.4.21.4]	-1.34008
20955	hypothetical protein	TPR domain protein	-0.568015
20959	hypothetical protein		0.37316
20960	hypothetical protein		0.563003
20963	hypothetical protein		-1.671
20964	hypothetical protein		3.12296
20965	hypothetical protein		-2.30667
20966	hypothetical protein	uncharacterized LOC100500578	0.68215
20970	hypothetical protein	AAA family ATPase, putative	0.344751
20972	hypothetical protein		0.914976
20974	hypothetical protein		-2.22446
20977	hypothetical protein	DedA family integral membrane protein	-0.64686
20978	hypothetical protein		-0.167495
20979	hypothetical protein		-0.947208
20982	hypothetical protein	hypothetical protein; K07034	-0.886267
20983	hypothetical protein	EF hand family protein	2.1254
20985	hypothetical protein; K14832 ribosome biogenesis protein MAK21	hypothetical protein; K14832 ribosome biogenesis protein MAK21	4.12024
20986	hypothetical protein		-0.538421
20987	hypothetical protein		-2.9782
20992	hypothetical protein		0.461536
20993	heat shock protein HslVU, ATPase; K03667 ATP-dependent HslUV protease ATP-binding subunit HslU	heat shock protein HslVU, ATPase; K03667 ATP-dependent HslUV protease ATP-binding subunit HslU	1.81191
20996	hypothetical protein		-0.670907
20997	hypothetical protein		-0.473477
20998	microtubule-associated protein	microtubule-associated protein	1.55179
20999	hypothetical protein	cyclin protein	-1.38659
21000	cyclin protein	cyclin protein	-1.46771
21001	hypothetical protein	cyclin protein	-0.958404
21002	hypothetical protein		0.617779
21004	hypothetical protein	hypothetical protein; K03139 transcription initiation factor TFIIF subunit beta [EC:3.6.4.12]	-0.316221
21021	hypothetical protein		0.732994
21025	hypothetical protein		-0.218754
21027	hypothetical protein		0.907594
21033	hypothetical protein	hypothetical protein; K00658 2-oxoglutarate dehydrogenase E2 component (dihydrolipoamide succinyltransferase) [EC:2.3.1.61]	-0.33472
21039	hypothetical protein		1.57334
21040	hypothetical protein		1.65626
21042	hypothetical protein		-1.24328
21043	hypothetical protein	Tic110; translocator of the inner chloroplast envelope membrane 110k	3.09878
21045	hypothetical protein		-0.693435
21050	hypothetical protein	hypothetical protein; K06943 nucleolar GTP-binding protein	3.14556
21058	hypothetical protein		-1.42489
21061	hypothetical protein		0.763677
21066	hypothetical protein		2.44275
21068	hypothetical protein		-0.580212
21069	hypothetical protein	Mitochondrial carrier protein	1.9835
2107	hypothetical protein		-0.903334
21070	hypothetical protein		0.31408
21071	hypothetical protein		-0.495676
21074	hypothetical protein		-0.832703
21076	hypothetical protein		-1.26263
21078	hypothetical protein	mannosyltransferase OCH1-like protein	-0.306969
21081	hypothetical protein		-1.03536
21082	hypothetical protein	nucleolar protein, putative	1.26931
21083	hypothetical protein		-0.614064
21087	hypothetical protein		0.895571
21088	hypothetical protein	helicase	0.766914
21089	hypothetical protein		-0.277194
21090	hypothetical protein		-0.438867
21092	hypothetical protein		-0.720833
21094	hypothetical protein		1.55676
21098	hypothetical protein	Predicted inosine-uridine preferring nucleoside hydrolase (ISS)	0.431374
21102	hypothetical protein	type 12 methyltransferase	1.27052
21104	hypothetical protein	GPI anchored endo-1,3(4)-beta-glucanase (EC:3.2.1.-); K01238 [EC:3.2.1.-]	1.48988
21105	hypothetical protein; K11268 N-acetyltransferase [EC:2.3.1.-]	hypothetical protein; K11268 N-acetyltransferase [EC:2.3.1.-]	0.549156
21108	hypothetical protein; K07376 protein kinase, cGMP-dependent [EC:2.7.11.12]	hypothetical protein; K07376 protein kinase, cGMP-dependent [EC:2.7.11.12]	-1.04345
21109	sphingosine kinase (EC:2.7.1.-); K04718 sphingosine kinase [EC:2.7.1.91]	sphingosine kinase (EC:2.7.1.-); K04718 sphingosine kinase [EC:2.7.1.91]	0.293283
21114	hypothetical protein	similar to Vac14 homolog; K15305 vacuole morphology and inheritance protein 14	0.213679
21117	hypothetical protein		0.724815
21119	hypothetical protein		-0.169419
21122	hypothetical protein; K06672 cohesin loading factor subunit SCC2	hypothetical protein; K06672 cohesin loading factor subunit SCC2	-0.259543
21124	hypothetical protein		0.391804
21126	hypothetical protein		1.29902
21129	hypothetical protein; K10579 ubiquitin-conjugating enzyme E2 M [EC:6.3.2.19]	hypothetical protein; K10579 ubiquitin-conjugating enzyme E2 M [EC:6.3.2.19]	0.336079
21131	hypothetical protein		-0.501328
21133	hypothetical protein	hypothetical protein; K14806 ATP-dependent RNA helicase DDX31/DBP7 [EC:3.6.4.13]	-0.746182
21136	hypothetical protein		-1.04947
21137	hypothetical protein		0.912255
21138	hypothetical protein	protein strawberry notch-like	0.464063
21139	hypothetical protein		3.61401
21141	hypothetical protein	riboflavin biosynthesis protein RibD; K11752 diaminohydroxyphosphoribosylaminopyrimidine deaminase / 5-amino-6-(5-phosphoribosylamino)uracil reductase [EC:3.5.4.26 1.1.1.193]	1.87546
21145	hypothetical protein		0.622561
21149	hypothetical protein	hypothetical protein; K13448 calcium-binding protein CML	0.924235
21152	hypothetical protein	uncharacterized LOC100263653	0.770554
21155	hypothetical protein		-0.403357
2116	hypothetical protein	uncharacterized LOC494384	0.489539
21161	hypothetical protein	Dispatched-like; dispatched-like protein	1.39821
21163	hypothetical protein	mettl2b, mettl2; methyltransferase like 2B (EC:2.1.1.-)	2.58878
21165	hypothetical protein		0.469125
21168	hypothetical protein		-0.784685
21170	hypothetical protein	cell surface receptor IPT/TIG domain-containing protein	-1.08512
21172	hypothetical protein		-0.421355
21173	hypothetical protein		2.77879
21175	transketolase; K00615 transketolase [EC:2.2.1.1]	transketolase; K00615 transketolase [EC:2.2.1.1]	-2.17087
21176	hypothetical protein	FMO4; flavin-containing monooxygenase	1.01405
21177	LAT1_2; dihydrolipoamide s-acetyltransferase (EC:2.3.1.12); K00627 pyruvate dehydrogenase E2 component (dihydrolipoamide acetyltransferase) [EC:2.3.1.12]	LAT1_2; dihydrolipoamide s-acetyltransferase (EC:2.3.1.12); K00627 pyruvate dehydrogenase E2 component (dihydrolipoamide acetyltransferase) [EC:2.3.1.12]	0.491303
21186	hypothetical protein		-0.595944
2119	hypothetical protein	lipin; K15728 phosphatidate phosphatase LPIN [EC:3.1.3.4]	-0.408986
21193	hypothetical protein		1.09271
21194	hypothetical protein		-0.427339
21201	hypothetical protein		0.40996
21208	hypothetical protein		-2.66463
21210	hypothetical protein		-0.684345
21211	hypothetical protein		1.01138
21216	hypothetical protein		0.92522
2122	hypothetical protein; K15078 structure-specific endonuclease subunit SLX1 [EC:3.6.1.-]	hypothetical protein; K15078 structure-specific endonuclease subunit SLX1 [EC:3.6.1.-]	0.495367
21220	hypothetical protein; K10885 ATP-dependent DNA helicase 2 subunit 2	hypothetical protein; K10885 ATP-dependent DNA helicase 2 subunit 2	-0.186279
21222	atp-dependent RNA helicase	atp-dependent RNA helicase	3.36485
21223	hypothetical protein		0.230044
21224	hypothetical protein		1.49646
21227	hypothetical protein		-0.226915
21229	hypothetical protein		0.159902
21234	hypothetical protein		0.350123
21235	hypothetical protein	RNA-binding S1 domain-containing protein	2.86227
21237	hypothetical protein		-2.20999
21238	ALD3; aldehyde dehydrogenase (EC:1.2.1.3); K00128 aldehyde dehydrogenase (NAD+) [EC:1.2.1.3]	ALD3; aldehyde dehydrogenase (EC:1.2.1.3); K00128 aldehyde dehydrogenase (NAD+) [EC:1.2.1.3]	-0.204568
2124	hypothetical protein		-0.256701
21240	hypothetical protein	hypothetical protein; K07025 putative hydrolase of the HAD superfamily	-1.61662
21245	hypothetical protein	putative phosphoesterase	0.555899
21246	hypothetical protein		0.547751
21247	hypothetical protein	hypothetical protein; K10801 methyl-CpG-binding domain protein 4 [EC:3.2.2.-]	0.957133
21248	hypothetical protein	AO090003001116; SET domain protein	0.248523
21249	hypothetical protein		0.335938
21250	hypothetical protein		-1.11633
21255	hypothetical protein	uncharacterized LOC100241291	-1.52592
21256	hypothetical protein		-0.965945
21257	hypothetical protein		-0.677279
21258	hypothetical protein	ATPase family AAA domain-containing protein 3A	2.54447
21259	hypothetical protein; K15277 solute carrier family 35 (adenosine 3'-phospho 5'-phosphosulfate transporter), member B3	hypothetical protein; K15277 solute carrier family 35 (adenosine 3'-phospho 5'-phosphosulfate transporter), member B3	-0.532821
21260	hypothetical protein		0.97814
21261	hypothetical protein		-0.520799
21263	hypothetical protein		0.709398
21265	hypothetical protein		0.402479
21268	hypothetical protein	chd4; chromodomain helicase DNA binding protein 4; K11643 chromodomain-helicase-DNA-binding protein 4 [EC:3.6.4.12]	0.503926
21271	hypothetical protein		-1.12359
21272	hypothetical protein		-1.70518
21277	hypothetical protein	bacterial type voltage activated sodium channel	-0.319222
2128	hypothetical protein		1.04197
21281	hypothetical protein		1.47861
21283	hypothetical protein		0.512299
21284	hypothetical protein	CCT motif containing protein	0.53407
21288	hypothetical protein; K06875 programmed cell death protein 5	hypothetical protein; K06875 programmed cell death protein 5	0.241044
21290	AGPR; n-acetyl-gamma-glutamyl-phosphate reductase, urea cycle (EC:1.2.1.38); K00145 N-acetyl-gamma-glutamyl-phosphate reductase [EC:1.2.1.38]	AGPR; n-acetyl-gamma-glutamyl-phosphate reductase, urea cycle (EC:1.2.1.38); K00145 N-acetyl-gamma-glutamyl-phosphate reductase [EC:1.2.1.38]	-1.40537
21291	hypothetical protein		2.23917
21295	hypothetical protein	YCII-related protein	0.731309
21299	hypothetical protein	AMP-dependent synthetase and ligase (EC:6.2.1.3)	2.70037
2130	hypothetical protein; K15196 transcription factor IIIB 90 kDa subunit	hypothetical protein; K15196 transcription factor IIIB 90 kDa subunit	0.354634
21300	hypothetical protein	Os07g0212200	-1.86595
21303	hypothetical protein; K06979	hypothetical protein; K06979	-0.293409
21304	hypothetical protein		-0.593789
21305	hypothetical protein; K15443 tRNA (guanine-N(7)-)-methyltransferase subunit TRM82	hypothetical protein; K15443 tRNA (guanine-N(7)-)-methyltransferase subunit TRM82	1.76386
21306	hypothetical protein	uncharacterized LOC100830768	0.393415
21307	hypothetical protein		0.440516
21308	hypothetical protein	ubiquitin-protein ligase E3 (predicted)	-0.396458
2131	hypothetical protein	serine/threonine kinase	-0.855173
21311	hypothetical protein	methyltransferase	1.74252
21316	hypothetical protein		1.26188
21318	hypothetical protein		0.295222
2132	hypothetical protein	uncharacterized LOC100837229	-2.15733
21326	hypothetical protein; K06942	hypothetical protein; K06942	0.241229
21327	hypothetical protein		-2.11467
21328	hypothetical protein		-0.969168
2133	hypothetical protein	putative sugar kinase	1.28047
21332	hypothetical protein	CorA Metal Ion Transporter (MIT) Family	0.948559
21333	hypothetical protein	peptidase M12B ADAM/reprolysin	-1.73905
21336	hypothetical protein		-1.62333
21341	hypothetical protein		1.56026
21344	hypothetical protein	transketolase; K11381 2-oxoisovalerate dehydrogenase E1 component [EC:1.2.4.4]	-1.54067
21346	hypothetical protein	Endo-1,3-beta-xylanase	-0.742811
21349	hypothetical protein	mtnK; methylthioribose kinase (EC:2.7.1.100); K00899 5-methylthioribose kinase [EC:2.7.1.100]	-0.632771
21351	hypothetical protein		0.822092
21357	hypothetical protein		-0.924241
21360	hypothetical protein		-0.618954
21362	hypothetical protein		1.01635
21364	hypothetical protein; K11366 ubiquitin carboxyl-terminal hydrolase 22/27/51 [EC:3.1.2.15]	hypothetical protein; K11366 ubiquitin carboxyl-terminal hydrolase 22/27/51 [EC:3.1.2.15]	-0.21386
21370	hypothetical protein	RCC1 repeat-containing protein	-2.54219
21374	hypothetical protein	6-phosphogluconolactonase; K07404 6-phosphogluconolactonase [EC:3.1.1.31]	1.8693
21376	hypothetical protein		-0.571992
21386	expressed protein	expressed protein	1.28051
21392	hypothetical protein		-0.395071
21393	hypothetical protein		-0.95887
21397	hypothetical protein	ribosomal RNA processing protein 1; K14849 ribosomal RNA-processing protein 1	3.48361
21398	hypothetical protein		-0.594682
21400	hypothetical protein		-1.1625
21403	hypothetical protein		0.959145
21405	hypothetical protein		-0.375579
21409	hypothetical protein; K14964 Set1/Ash2 histone methyltransferase complex subunit ASH2	hypothetical protein; K14964 Set1/Ash2 histone methyltransferase complex subunit ASH2	-0.637045
2141	hypothetical protein		2.1232
21411	hypothetical protein		-0.897335
21414	hypothetical protein		-1.42438
21415	hypothetical protein		-0.552856
21416	hypothetical protein		0.399172
21419	hypothetical protein		1.30232
21420	hypothetical protein	conserved oligomeric Golgi complex subunit, putative	-0.725389
21421	hypothetical protein		0.409576
21422	hypothetical protein		7.21427
21428	hypothetical protein		0.331964
21429	hypothetical protein		-0.270262
21431	hypothetical protein		0.898923
21433	hypothetical protein		-0.99383
21434	hypothetical protein	hypothetical protein; K06873	-0.208786
21437	hypothetical protein	MgtC/SapB transporter; K07507 putative Mg2+ transporter-C (MgtC) family protein	0.272036
21438	hypothetical protein		-2.50969
21439	hypothetical protein	hypothetical protein; K15440 tRNA-specific adenosine deaminase 1 [EC:3.5.4.-]	-1.92769
21444	hypothetical protein		-0.290376
21446	hypothetical protein	Selenoprotein T	0.517795
21447	hypothetical protein		0.373271
21449	hypothetical protein		-4.7124
2145	hypothetical protein	433.t00001; hypothetical protein	-0.500154
21452	hypothetical protein		-0.541264
21457	hypothetical protein		2.05017
21459	hypothetical protein		-0.317993
21460	hypothetical protein; K11838 ubiquitin carboxyl-terminal hydrolase 7 [EC:3.1.2.15]	hypothetical protein; K11838 ubiquitin carboxyl-terminal hydrolase 7 [EC:3.1.2.15]	1.75293
21464	hypothetical protein	hypothetical protein; K10523 speckle-type POZ protein	0.320617
21465	hypothetical protein	herc2, fd13h10, wu:fd13h10; hect domain and RLD 2; K10595 E3 ubiquitin-protein ligase HERC2 [EC:6.3.2.19]	0.400866
21469	hypothetical protein		-0.184948
21472	LHL1; early light induced protein	LHL1; early light induced protein	-1.62186
21475	hypothetical protein; K03245 translation initiation factor 3 subunit J	hypothetical protein; K03245 translation initiation factor 3 subunit J	2.94715
21476	hypothetical protein		-0.50196
21477	hypothetical protein		-0.659025
2148	hypothetical protein		-0.696127
21480	hypothetical protein	PNS1-like protein	-0.746618
21482	hypothetical protein		-0.397989
21488	hypothetical protein		1.51316
21489	hypothetical protein	protein tyrosine/serine phosphatase	-0.63361
21491	hypothetical protein; K15028 translation initiation factor 3 subunit K	hypothetical protein; K15028 translation initiation factor 3 subunit K	2.10997
21498	DEAD/DEAH box RNA helicase, putative; K12614 ATP-dependent RNA helicase DDX6/DHH1 [EC:3.6.4.13]	DEAD/DEAH box RNA helicase, putative; K12614 ATP-dependent RNA helicase DDX6/DHH1 [EC:3.6.4.13]	0.166995
21507	hypothetical protein		0.497817
21515	hypothetical protein		-0.791272
21516	hypothetical protein		-0.632248
21519	hypothetical protein		2.52155
21524	hypothetical protein	cupin 4 family protein	1.53359
21525	hypothetical protein	aarA; hypothetical protein	-0.315295
21527	hypothetical protein		1.96714
21537	hypothetical protein		-0.562974
21538	5-oxoprolinase (EC:3.5.2.9); K01469 5-oxoprolinase (ATP-hydrolysing) [EC:3.5.2.9]	5-oxoprolinase (EC:3.5.2.9); K01469 5-oxoprolinase (ATP-hydrolysing) [EC:3.5.2.9]	-1.61536
21539	hypothetical protein; K01735 3-dehydroquinate synthase [EC:4.2.3.4]	hypothetical protein; K01735 3-dehydroquinate synthase [EC:4.2.3.4]	0.538869
2154	hypothetical protein		0.439463
21544	hypothetical protein		-0.79994
21546	hypothetical protein	uncharacterized LOC100184640	0.681329
21548	hypothetical protein		-1.04383
21549	hypothetical protein		-1.06348
21552	hypothetical protein		2.13979
21553	hypothetical protein		4.02813
21554	hypothetical protein		-0.734965
21557	hypothetical protein		-1.52018
21558	hypothetical protein		-0.357757
21559	hypothetical protein		-0.59302
21568	hypothetical protein		-0.203084
2157	hypothetical protein	cell division cycle 123 homolog (S. cerevisiae)	7.66214
21576	hypothetical protein		-0.971025
21580	hypothetical protein	VacB/RNB family exoribonuclease; K01147 exoribonuclease II [EC:3.1.13.1]	-0.771343
21581	hypothetical protein	glycosyl hydrolase family 98 C-domain protein	-1.18751
21583	hypothetical protein		-0.963547
21584	hypothetical protein		-0.885893
21585	hypothetical protein	ZIP family transporter: zinc ion	-1.49874
21586	hypothetical protein	hypothetical protein; K03933 chitin-binding protein	-0.316094
21587	hypothetical protein		-1.18734
21590	hypothetical protein		-1.11388
21591	hypothetical protein	peptidase M48 Ste24p	0.544304
21592	hypothetical protein	WSC domain protein	-1.94702
21593	hypothetical protein		0.910884
21594	hypothetical protein		0.721207
21595	hypothetical protein		-1.68285
21598	hypothetical protein	N-acetyltransferase, putative	-1.21614
21599	hypothetical protein	NADH ubiquinone oxidoreductase subunit, putative	-0.405486
2160	hypothetical protein	p23 co-chaperone of HSP90 system	0.942542
21600	hypothetical protein	ARMET-like protein precursor	1.58876
21601	hypothetical protein		-1.11125
21602	hypothetical protein; K14794 ribosomal RNA-processing protein 12	hypothetical protein; K14794 ribosomal RNA-processing protein 12	-0.178444
21603	hypothetical protein		-0.471357
21604	hypothetical protein	lipase/esterase	-1.51607
21607	hypothetical protein		-0.963247
21611	hypothetical protein; K01365 cathepsin L [EC:3.4.22.15]	hypothetical protein; K01365 cathepsin L [EC:3.4.22.15]	-0.993095
21612	hypothetical protein	phosphoribosylglycinamide synthetase	-1.64844
21613	hypothetical protein		-0.688328
21617	hypothetical protein	hypothetical protein; K10967 alpha 1,2-mannosyltransferase [EC:2.4.1.-]	0.265105
21619	hypothetical protein	probable SOLUBLE pyridine nucleotide transhydrogenase (EC:1.6.1.1)	-2.72324
21620	hypothetical protein	threonine aldolase	-1.02254
21622	hypothetical protein	poly(A) polymerase; K00970 poly(A) polymerase [EC:2.7.7.19]	-0.515282
21636	hypothetical protein	peptidase M4 thermolysin; K08604 vibriolysin [EC:3.4.24.25]	-1.65594
21640	hypothetical protein	isocitrate dehydrogenase	1.32667
21646	hypothetical protein		-1.21215
21647	hypothetical protein		-1.01862
21651	hypothetical protein	TAP domain-containing protein	-1.10865
21652	hypothetical protein		-3.29556
21653	hypothetical protein		-1.73898
21654	hypothetical protein		0.909118
21656	hypothetical protein		-0.504472
21661	hypothetical protein		-1.8301
21663	hypothetical protein		-1.91985
21664	hypothetical protein		1.21021
21665	hypothetical protein		5.91047
21666	hypothetical protein		-2.17719
21668	hypothetical protein		-1.01004
21669	hypothetical protein		-1.01677
21673	hypothetical protein	GA18708 gene product from transcript GA18708-RA	-1.35775
21676	hypothetical protein	SC4G6.34; hypothetical protein	-1.21379
21677	hypothetical protein		1.65376
21680	hypothetical protein		-0.685058
21681	hypothetical protein		0.299343
21682	hypothetical protein	DEAD-box family helicase	2.28488
21685	hypothetical protein; K04487 cysteine desulfurase [EC:2.8.1.7]	hypothetical protein; K04487 cysteine desulfurase [EC:2.8.1.7]	-1.07815
21689	hypothetical protein	cyclophilin type peptidyl-prolyl cis-trans isomerase	-0.504988
21690	hypothetical protein		-0.955898
21692	hypothetical protein	pyridoxamine 5'-phosphate oxidase-related FMN-binding protein; K07226 hypothetical protein	-0.889711
21695	hypothetical protein		0.467507
21697	hypothetical protein	alpha-L-rhamnosidase	-0.642231
21698	hypothetical protein		0.803866
2170	hypothetical protein		1.98109
21700	hypothetical protein	splicing coactivator subunit-like protein	0.241515
21707	hypothetical protein		-0.34675
21709	hypothetical protein		2.31398
2171	hypothetical protein		3.21056
21710	hypothetical protein	similar to ankyrin 2,3/unc44	2.53821
21713	hypothetical protein		0.532847
21715	hypothetical protein	tRNA(Ile)-lysidine synthetase; K04075 tRNA(Ile)-lysidine synthase [EC:6.3.4.19]	0.435465
21719	hypothetical protein	NTPase	0.744224
21720	hypothetical protein		0.810064
21722	hypothetical protein	GE20194 gene product from transcript GE20194-RA	-0.435146
21723	hypothetical protein	HSP40C; chaperone, dnaj-like protein	0.552954
21725	hypothetical protein; K14847 ribosome production factor 2	hypothetical protein; K14847 ribosome production factor 2	3.62572
21727	hypothetical protein		0.853318
2173	hypothetical protein		0.496213
21732	hypothetical protein		-1.28298
21733	hypothetical protein		-0.431073
21734	hypothetical protein	FABZ_1; 3R-hydroxyacyl-[acyl carrier protein] dehydrase	1.11514
21739	hypothetical protein		-1.53463
21742	hypothetical protein; K03678 exosome complex component RRP45	hypothetical protein; K03678 exosome complex component RRP45	1.03036
21747	hypothetical protein	hypothetical protein; K14794 ribosomal RNA-processing protein 12	-1.22956
21748	FbaC2; fructose-1,6-bisphosphate aldolase; K01624 fructose-bisphosphate aldolase, class II [EC:4.1.2.13]	FbaC2; fructose-1,6-bisphosphate aldolase; K01624 fructose-bisphosphate aldolase, class II [EC:4.1.2.13]	-0.561054
21750	hypothetical protein	opine dehydrogenase, putative (EC:1.5.1.28)	-3.69037
21751	hypothetical protein	MORN repeat family protein	-0.37945
21752	hypothetical protein		-0.717896
21753	hypothetical protein	MG04718.4; hypothetical protein	-0.500545
21756	hypothetical protein; K04523 ubiquilin	hypothetical protein; K04523 ubiquilin	1.1013
21769	hypothetical protein		1.90299
21770	hypothetical protein	pseudouridine synthase; K06180 23S rRNA pseudouridine1911/1915/1917 synthase [EC:5.4.99.23]	1.98074
21771	hypothetical protein		0.455412
21774	hypothetical protein		-2.72782
21776	hypothetical protein		-0.861596
21778	hypothetical protein		0.202203
21779	hypothetical protein		0.39168
21781	hypothetical protein		4.30834
21784	hypothetical protein		0.495901
21785	hypothetical protein	pyridine nucleotide-disulphide oxidoreductase, putative	0.521221
21788	hypothetical protein		0.812171
21791	hypothetical protein		-0.297005
21792	hypothetical protein		-0.74475
21796	hypothetical protein		1.31725
21798	hypothetical protein		0.289862
21799	hypothetical protein		0.571012
21800	hypothetical protein	succinylglutamate desuccinylase/aspartoacylase	0.54464
21801	hypothetical protein	hypothetical protein; K13205 A1 cistron-splicing factor AAR2	-0.412485
21804	hypothetical protein		3.31399
21805	hypothetical protein		2.4455
21806	hypothetical protein		0.507697
21807	hypothetical protein		-1.15213
21808	hypothetical protein		-2.05242
21809	hypothetical protein		-1.88398
21811	ubiquitin conjugating enzyme (EC:6.3.2.19); K10577 ubiquitin-conjugating enzyme E2 I [EC:6.3.2.19]	ubiquitin conjugating enzyme (EC:6.3.2.19); K10577 ubiquitin-conjugating enzyme E2 I [EC:6.3.2.19]	0.170834
21815	AMS1; probable S-adenosylmethionine synthetase; K00789 S-adenosylmethionine synthetase [EC:2.5.1.6]	AMS1; probable S-adenosylmethionine synthetase; K00789 S-adenosylmethionine synthetase [EC:2.5.1.6]	2.41679
21819	hypothetical protein	Sorting nexin-4, putative	-1.09991
21820	hypothetical protein		-2.20274
21821	hypothetical protein		-0.388981
21825	hypothetical protein	AGAP012006-PA	-0.401739
21827	hypothetical protein		0.459649
21830	hypothetical protein	uncharacterized LOC100784039	1.76643
21831	hypothetical protein		3.61983
21832	hypothetical protein	isochorismatase family protein family	-0.417663
21837	hypothetical protein; K04083 molecular chaperone Hsp33	hypothetical protein; K04083 molecular chaperone Hsp33	2.03475
2184	hypothetical protein		0.489487
21843	hypothetical protein		0.265543
21844	hypothetical protein		-0.617435
21846	hypothetical protein; K10735 GINS complex subunit 4	hypothetical protein; K10735 GINS complex subunit 4	0.260036
21847	hypothetical protein	CRTISO1; carotenoid isomerase	0.757673
21855	hypothetical protein		2.01662
21856	hypothetical protein		1.4314
21857	hypothetical protein	putative cytoplasmic protein	0.780357
2186	hypothetical protein; K00222 delta14-sterol reductase [EC:1.3.1.70]	hypothetical protein; K00222 delta14-sterol reductase [EC:1.3.1.70]	-0.423284
21860	hypothetical protein; K12821 pre-mRNA-processing factor 40	hypothetical protein; K12821 pre-mRNA-processing factor 40	1.23701
21861	hypothetical protein		-1.14321
21863	hypothetical protein	putative MANNOSYLTRANSFERASE OF THE KTR FAMILY	5.49273
21865	hypothetical protein		0.389331
21868	hypothetical protein		-0.640496
21869	hypothetical protein	exportin-4, putative	0.438148
21871	RSP1; 40S ribosomal protein-like protein; K02998 small subunit ribosomal protein SAe	RSP1; 40S ribosomal protein-like protein; K02998 small subunit ribosomal protein SAe	2.74307
21880	hypothetical protein		-2.08644
21882	hypothetical protein	mlh3; MutL DNA mismatch repair protein; K08739 DNA mismatch repair protein MLH3	1.91249
21885	hypothetical protein	mesoderm induction early response protein 1-like	-0.33848
21886	hypothetical protein		1.11076
21887	hypothetical protein		-0.284057
21888	hypothetical protein		1.20554
21891	hypothetical protein		0.51691
21892	hypothetical protein		1.14103
21893	hypothetical protein; K08576 calpain-7 [EC:3.4.22.-]	hypothetical protein; K08576 calpain-7 [EC:3.4.22.-]	0.159303
21895	hypothetical protein		-0.461892
21896	hypothetical protein		1.09173
21897	hypothetical protein		0.997651
21898	hypothetical protein		-0.479865
21900	hypothetical protein	CRTISO4; carotenoid isomerase	0.614927
21904	hypothetical protein		2.14776
21908	hypothetical protein		0.485145
21911	hypothetical protein	GK17850 gene product from transcript GK17850-RA	0.654354
21914	hypothetical protein		0.474866
21916	hypothetical protein		-0.941494
21918	hypothetical protein		-0.494716
21922	hypothetical protein		0.378559
21923	hypothetical protein		-1.28739
21925	hypothetical protein		0.435569
21927	hypothetical protein	helicase	0.414184
21929	hypothetical protein	RNA methylase; K07444 putative N6-adenine-specific DNA methylase [EC:2.1.1.-]	3.53661
21931	hypothetical protein		0.806127
21933	hypothetical protein; K03005 DNA-directed RNA polymerase I subunit RPA49	hypothetical protein; K03005 DNA-directed RNA polymerase I subunit RPA49	1.8801
21939	hypothetical protein	aldo/keto reductase	0.375224
21948	hypothetical protein; K07735 putative transcriptional regulator	hypothetical protein; K07735 putative transcriptional regulator	-1.47353
21951	hypothetical protein	dispatched homolog 1 (ISS)	0.288582
21955	hypothetical protein		0.865302
21958	hypothetical protein		0.588631
21959	hypothetical protein		2.81115
21965	hypothetical protein; K09584 protein disulfide-isomerase A6 [EC:5.3.4.1]	hypothetical protein; K09584 protein disulfide-isomerase A6 [EC:5.3.4.1]	1.34998
21966	hypothetical protein		4.53566
21968	hypothetical protein		1.47817
21971	hypothetical protein		3.74581
21973	hypothetical protein; K11135 Pin2-interacting protein X1	hypothetical protein; K11135 Pin2-interacting protein X1	1.2457
21976	hypothetical protein		1.55606
21977	hypothetical protein		-0.585234
21979	hypothetical protein		0.679266
21983	hypothetical protein		-1.93715
21984	hypothetical protein		-0.968674
21986	hypothetical protein	hypothetical protein; K11497 centromere protein C	0.212435
21994	hypothetical protein	uncharacterized LOC725481	-0.775328
21996	hypothetical protein	tau-tubulin kinase, putative; K08815 tau tubulin kinase [EC:2.7.11.26]	0.434772
2200	hypothetical protein		3.07155
22002	hypothetical protein		-1.21578
22003	hypothetical protein		-1.98655
22008	hypothetical protein	vacuolar protein sorting-associated protein, putative	0.421771
22011	hypothetical protein; K01412 mitochondrial processing peptidase [EC:3.4.24.64]	hypothetical protein; K01412 mitochondrial processing peptidase [EC:3.4.24.64]	0.719337
22016	ABC transporter; K05658 ATP-binding cassette, subfamily B (MDR/TAP), member 1	ABC transporter; K05658 ATP-binding cassette, subfamily B (MDR/TAP), member 1	0.802295
22017	hypothetical protein		-0.541215
22021	hypothetical protein		-0.499363
22023	hypothetical protein		0.317235
22024	hypothetical protein		-0.581141
22025	hypothetical protein		0.99199
22026	hypothetical protein		0.693514
22027	hypothetical protein		-1.09796
22030	hypothetical protein	haloacid dehalogenase-like hydrolase family protein	4.31174
22031	hypothetical protein; K14721 DNA-directed RNA polymerase III subunit RPC5	hypothetical protein; K14721 DNA-directed RNA polymerase III subunit RPC5	-1.13796
22033	hypothetical protein		2.68049
22036	hypothetical protein; K00784 ribonuclease Z [EC:3.1.26.11]	hypothetical protein; K00784 ribonuclease Z [EC:3.1.26.11]	2.45409
22042	hypothetical protein	uncharacterized LOC100842570	0.502324
22044	hypothetical protein		-0.760289
22045	hypothetical protein		0.864562
22049	hypothetical protein		2.72399
22052	hypothetical protein	metalloprotease	-1.36713
22056			-0.300324
22057	hypothetical protein	integral membrane protein	0.255369
22059	hypothetical protein		0.57206
22062	hypothetical protein		-1.91257
22064	hypothetical protein	copper induced cell-surface protein	-0.931127
22071	hypothetical protein	Voltage-gated Ion Channel (VIC) Superfamily	-0.253659
22074	hypothetical protein		-1.58146
22075	hypothetical protein	uncharacterized LOC100826130	-1.29284
22079	hypothetical protein		0.824718
22087	hypothetical protein		-0.471489
2209	hypothetical protein		-0.584332
22092	coatomer	coatomer	-0.690424
22095	hypothetical protein	highly conserved hypothetical protein	0.220187
22096	hypothetical protein	heme-binding-like protein At3g10130, chloroplastic-like	-1.05679
22097	hypothetical protein		0.502477
22107	hypothetical protein		0.880808
22108	hypothetical protein	alpha-L-rhamnosidase	-0.86405
2211	hypothetical protein		-0.786601
22115	hypothetical protein	ubiquinone/menaquinone biosynthesis methyltransferase; K03183 ubiquinone/menaquinone biosynthesis methyltransferase [EC:2.1.1.163 2.1.1.201]	0.713112
22117	hypothetical protein		-0.940348
22118	casein kinase-like protein; K08959 casein kinase 1, delta [EC:2.7.11.1]	casein kinase-like protein; K08959 casein kinase 1, delta [EC:2.7.11.1]	-0.70582
22120	hypothetical protein	N-acetyltransferase GCN5	-0.494797
22121	hypothetical protein		-0.201894
22124	hypothetical protein	HSF12; hypothetical protein; K09415 heat shock transcription factor 2	-0.57302
22127	hypothetical protein		0.354948
22128	hypothetical protein	DENN domain-containing protein 1C-like	-0.802848
22135	hypothetical protein	HSF21; hypothetical protein	-1.3437
22138	hypothetical protein		-0.557941
22139	hypothetical protein; K15336 tRNA (cytosine38-C5)-methyltransferase [EC:2.1.1.204]	hypothetical protein; K15336 tRNA (cytosine38-C5)-methyltransferase [EC:2.1.1.204]	2.96771
22140	hypothetical protein	sUfd1; hypothetical protein	-0.940722
22149	hypothetical protein	RING-finger protein-like protein	-0.844888
2215	hypothetical protein	soul heme-binding family protein	0.541948
22153	hypothetical protein	FABZ_1; 3R-hydroxyacyl-[acyl carrier protein] dehydrase	-0.445304
22155	hypothetical protein	shkbp1; SH3KBP1 binding protein 1	0.868703
22162	hypothetical protein		0.811013
22163	hypothetical protein		0.909904
22166	hypothetical protein		0.549767
22168	hypothetical protein	uncharacterized LOC100797118	-0.238251
2217	hypothetical protein		0.805128
22170	hypothetical protein; K15030 translation initiation factor 3 subunit M	hypothetical protein; K15030 translation initiation factor 3 subunit M	1.61134
22171	hypothetical protein	novel protein similar to vertebrate transmembrane protein 163 (TMEM163)	-0.315291
22177	hypothetical protein	probable phytol kinase, chloroplastic-like	-0.711844
22183	hypothetical protein		-0.473868
22184	hypothetical protein		0.391334
22185	hypothetical protein		0.254273
22187	hypothetical protein	HSP20A; heat shock protein Hsp20; K13993 HSP20 family protein	0.87795
22194	hypothetical protein		-2.29603
22198	hypothetical protein		1.60997
22199	hypothetical protein		0.281095
2220	hypothetical protein	HSF20; hypothetical protein	-0.516033
22200	hypothetical protein		3.95057
22202	hypothetical protein	cation channel family protein	-0.656465
22203	hypothetical protein; K14816 pre-60S factor REI1	hypothetical protein; K14816 pre-60S factor REI1	1.82153
22204	hypothetical protein		2.86583
22213	PFK2; phosphofructokinase (EC:2.7.1.90); K00895 pyrophosphate--fructose-6-phosphate 1-phosphotransferase [EC:2.7.1.90]	PFK2; phosphofructokinase (EC:2.7.1.90); K00895 pyrophosphate--fructose-6-phosphate 1-phosphotransferase [EC:2.7.1.90]	1.87755
22215	hypothetical protein	ClC family chloride transporter	-1.58264
2222	hypothetical protein	WD-40 repeat-containing protein	-1.0839
22220	hypothetical protein		-1.96525
22221	hypothetical protein		1.25524
22223	hypothetical protein	similar to tumor differentially expressed 2	-0.648348
22227	hypothetical protein		-1.00417
22231	hypothetical protein		-1.63623
22234	hypothetical protein	pas-domain protein	-1.01356
22237	hypothetical protein	ClC family chloride transporter	-1.81565
2224	hypothetical protein		0.271023
22240	GJ11507 gene product from transcript GJ11507-RA; K03265 peptide chain release factor subunit 1	GJ11507 gene product from transcript GJ11507-RA; K03265 peptide chain release factor subunit 1	1.19243
22244	hypothetical protein		0.361082
22245	hypothetical protein	SPX domain-containing membrane protein	0.975422
22246	hypothetical protein		1.21416
22248	hypothetical protein ; K14006 protein transport protein SEC23	hypothetical protein ; K14006 protein transport protein SEC23	-0.549669
22251	hypothetical protein		2.3825
22252	hypothetical protein		0.229763
22253	hypothetical protein		-2.76022
22258	hypothetical protein	ubiquitin-associated uba/ubx domain-containing protein, putative	-0.829219
22261	hypothetical protein		4.19061
22265	hypothetical protein	conserved oligomeric Golgi complex subunit 5, putative	-0.52029
22266	hypothetical protein		-1.18649
22269	hypothetical protein; K14401 cleavage and polyadenylation specificity factor subunit 1	hypothetical protein; K14401 cleavage and polyadenylation specificity factor subunit 1	0.311574
22272	hypothetical protein		0.766556
22276	hypothetical protein; K11128 H/ACA ribonucleoprotein complex subunit 1	hypothetical protein; K11128 H/ACA ribonucleoprotein complex subunit 1	1.24866
22277	hypothetical protein	tripartite motif-containing protein 66-like; K12032 tripartite motif-containing protein 66	-0.451183
22279	hypothetical protein	fc51c09; wu:fc51c09; K12888 heterogeneous nuclear ribonucleoprotein U	0.427841
22280	hypothetical protein; K02726 20S proteasome subunit alpha 2 [EC:3.4.25.1]	hypothetical protein; K02726 20S proteasome subunit alpha 2 [EC:3.4.25.1]	-0.563923
22281	hypothetical protein	sli; slit; K06839 slit 2	-1.37959
22288	hypothetical protein		-1.01766
22291	hypothetical protein		0.350406
22292	hypothetical protein		0.250196
22293	hypothetical protein	sulfite reductase (ferredoxin)	1.89004
22296	hypothetical protein		1.57903
22297	hypothetical protein		0.303078
22302	hypothetical protein	hypothetical protein ; K11855 ubiquitin carboxyl-terminal hydrolase 36/42 [EC:3.1.2.15]	0.77236
22303	hypothetical protein		0.828098
22304	hypothetical protein		-1.43615
22305	hypothetical protein	aspartyl protease family A01B, putative	-1.51264
22311	hypothetical protein		2.00101
22312	hypothetical protein	axonemal dynein intermediate chain protein	2.86334
22313	hypothetical protein	Voltage-gated Ion Channel (VIC) Superfamily	3.07923
22315	hypothetical protein		0.728841
22316	hypothetical protein		0.894179
22319	hypothetical protein; K14018 phospholipase A-2-activating protein	hypothetical protein; K14018 phospholipase A-2-activating protein	-0.251864
22321	hypothetical protein		0.248435
22322	hypothetical protein	uncharacterized LOC100245387	0.70212
22323	hypothetical protein; K03105 signal recognition particle subunit SRP19	hypothetical protein; K03105 signal recognition particle subunit SRP19	1.5828
22324	hypothetical protein		0.976912
22328	hypothetical protein		0.925407
2233	VAT4; vacuolar ATP synthase (EC:3.6.1.-); K02155 V-type H+-transporting ATPase 16kDa proteolipid subunit [EC:3.6.3.14]	VAT4; vacuolar ATP synthase (EC:3.6.1.-); K02155 V-type H+-transporting ATPase 16kDa proteolipid subunit [EC:3.6.3.14]	0.460557
22332	hypothetical protein	cyclin 1	1.15438
22333	hypothetical protein		-0.213382
22334	hypothetical protein		4.45037
22336	hypothetical protein		-0.743795
22338	hypothetical protein		-2.04558
22339	hypothetical protein	hypothetical protein; K09537 DnaJ homolog subfamily C member 17	-1.18986
22345	PYK1; pyruvate kinase (EC:2.7.1.40); K00873 pyruvate kinase [EC:2.7.1.40]	PYK1; pyruvate kinase (EC:2.7.1.40); K00873 pyruvate kinase [EC:2.7.1.40]	2.90107
22347	hypothetical protein	palmitoyltransferase AKR1-like	1.31673
22349	hypothetical protein		-1.27917
2235	hypothetical protein	OWL1; chaperone protein dnaJ 13	1.84243
22350	RS21; RS21, ribosomal protein 21 40S small ribosomal subunit; K02971 small subunit ribosomal protein S21e	RS21; RS21, ribosomal protein 21 40S small ribosomal subunit; K02971 small subunit ribosomal protein S21e	3.8665
22354	hypothetical protein	cleavage induced hypothetical protein	2.80259
22355	hypothetical protein		-0.431609
22359	hypothetical protein	hypothetical protein; K14297 nuclear pore complex protein Nup98-Nup96	-0.634263
22362	KAS1; beta ketoacyl-coa synthase	KAS1; beta ketoacyl-coa synthase	-1.63967
22365	hypothetical protein	pip; proline iminopeptidase Pip; K01259 proline iminopeptidase [EC:3.4.11.5]	-1.49699
22368	hypothetical protein	nucleotide-binding protein 1	2.02669
2237	hypothetical protein		1.00116
22370	hypothetical protein	gnt2; GlcNAc transferase	0.384788
22371	hypothetical protein		-0.171703
22372	hypothetical protein		-0.866941
22375	hypothetical protein		-0.392002
22378	hypothetical protein		0.345109
22382	hypothetical protein	putative ABC transporter solute-binding protein; K02027 multiple sugar transport system substrate-binding protein	-1.35388
22383	hypothetical protein		0.429879
22388	hypothetical protein		-0.585837
22389	hypothetical protein		2.01235
22391	hypothetical protein	alpha carbonic anhydrase of nostoc-like protein (EC:4.2.1.1)	-0.997764
22394	hypothetical protein		-1.37855
22395	hypothetical protein	19.m02382; hypothetical protein	-0.281613
22396	hypothetical protein	PGR5 (ISS)	1.04966
22399	hypothetical protein; K07199 5'-AMP-activated protein kinase, regulatory beta subunit	hypothetical protein; K07199 5'-AMP-activated protein kinase, regulatory beta subunit	-0.643755
2240	hypothetical protein		-0.506323
22401	hypothetical protein	cGMP-dependent 3',5'-cGMP phosphodiesterase, putative	-1.32304
22407	hypothetical protein		1.76452
22409	hypothetical protein		-0.637499
2241	hypothetical protein	FkbM family methyltransferase	-0.250159
22414	HSF2; hypothetical protein	HSF2; hypothetical protein	-0.349617
22424	hypothetical protein	Os02g0199300	-1.14897
22425	hypothetical protein	hypothetical protein; K00472 prolyl 4-hydroxylase [EC:1.14.11.2]	0.471089
22427	hypothetical protein		1.55269
22428	hypothetical protein		1.22266
2243	hypothetical protein		0.551955
22432	ubiquitin-conjugating enzyme e2-16kda, ubiquitin protein ligase (EC:6.3.2.19); K06689 ubiquitin-conjugating enzyme E2 D/E [EC:6.3.2.19]	ubiquitin-conjugating enzyme e2-16kda, ubiquitin protein ligase (EC:6.3.2.19); K06689 ubiquitin-conjugating enzyme E2 D/E [EC:6.3.2.19]	0.180884
22433	hypothetical protein	anti-viral guanylate-binding protein	-0.811834
2244	hypothetical protein		-0.371605
22441	hypothetical protein		1.92138
22449	hypothetical protein	DNA binding protein	2.56696
22450	hypothetical protein		-0.326014
22451	hypothetical protein		-1.11333
22454	hypothetical protein	HSF2; DNA-binding heat shock factor	-0.625988
22455	hypothetical protein		-0.961569
22464	fumarate hydratase class I, anaerobic; K01676 fumarate hydratase, class I [EC:4.2.1.2]	fumarate hydratase class I, anaerobic; K01676 fumarate hydratase, class I [EC:4.2.1.2]	-0.624166
22465	hypothetical protein	similar to CG16944-PC; K05863 solute carrier family 25 (mitochondrial adenine nucleotide translocator), member 4/5/6/31	-0.540259
22467	hypothetical protein; K15430 tRNA (guanine10-N2)-methyltransferase [EC:2.1.1.214]	hypothetical protein; K15430 tRNA (guanine10-N2)-methyltransferase [EC:2.1.1.214]	-1.21437
22468	hypothetical protein		-0.319025
2247	hypothetical protein		2.5066
22473	aliphatic amidase (EC:3.5.1.4)	aliphatic amidase (EC:3.5.1.4)	-0.99201
22474	hypothetical protein		1.08369
22476	RL13e; RL13e, ribosomal protein 13e 60S large ribosomal subunit; K02873 large subunit ribosomal protein L13e	RL13e; RL13e, ribosomal protein 13e 60S large ribosomal subunit; K02873 large subunit ribosomal protein L13e	2.63669
22477	hypothetical protein; K10661 E3 ubiquitin-protein ligase MARCH6 [EC:6.3.2.19]	hypothetical protein; K10661 E3 ubiquitin-protein ligase MARCH6 [EC:6.3.2.19]	-0.655547
22481	hypothetical protein		-1.02219
22482	hypothetical protein; K14827 pre-rRNA-processing protein IPI1	hypothetical protein; K14827 pre-rRNA-processing protein IPI1	1.85601
22483	hypothetical protein	Cellobiose phosphorylase	1.99626
22487	hypothetical protein	hypothetical protein; K15541 protein MPE1	0.467741
22488	hypothetical protein		2.23708
22490	hypothetical protein	FRE3; ferric reductase	-0.435734
22494	hypothetical protein	hypothetical protein; K06998	0.758093
22495	hypothetical protein	dsCYC7; hypothetical protein	2.20863
22497	hypothetical protein		0.421067
22498	hypothetical protein	ubiquitin-specific protease, putative	2.91999
22499	hypothetical protein	hypothetical protein; K00599 [EC:2.1.1.-]	1.58044
225	hypothetical protein	frr; ribosome recycling factor; K02838 ribosome recycling factor	1.84931
22505	hypothetical protein	CnaB domain-containing protein	0.807107
22508	hypothetical protein		0.530974
22513	hypothetical protein		0.726899
22517	hypothetical protein	integral membrane protein	0.390411
22520	hypothetical protein	DNA repair protein RecN; K03631 DNA repair protein RecN (Recombination protein N)	-1.17851
22521	hypothetical protein		-0.417522
22522	hypothetical protein	putative integral membrane protein	1.22656
22524	hypothetical protein		-0.50104
22526	hypothetical protein; K05658 ATP-binding cassette, subfamily B (MDR/TAP), member 1	hypothetical protein; K05658 ATP-binding cassette, subfamily B (MDR/TAP), member 1	0.531631
22530	hypothetical protein		1.35308
22531	hypothetical protein		1.22566
22533	hypothetical protein		0.31635
22535	RS11; RS11, ribosomal protein 11 40S small ribosomal subunit; K02949 small subunit ribosomal protein S11e	RS11; RS11, ribosomal protein 11 40S small ribosomal subunit; K02949 small subunit ribosomal protein S11e	3.57754
22544	hypothetical protein	DES11; microsomal delta-5 desaturase	1.53116
22547	hypothetical protein		2.12198
22549	hypothetical protein	PIRL6; ras group-related protein LRR 6	-0.315112
22554	hypothetical protein		1.05899
22559	hypothetical protein		0.864996
22560	hypothetical protein		-1.85165
22565	hypothetical protein; K13783 MFS transporter, OPA family, solute carrier family 37 (glycerol-3-phosphate transporter), member 1/2	hypothetical protein; K13783 MFS transporter, OPA family, solute carrier family 37 (glycerol-3-phosphate transporter), member 1/2	0.794437
22568	hypothetical protein		-0.68699
22570	HSF10; hypothetical protein	HSF10; hypothetical protein	0.318752
22573	hypothetical protein	MG07635.4; hypothetical protein	0.542033
22577	hypothetical protein		-0.369274
22579	hypothetical protein; K12275 translocation protein SEC62	hypothetical protein; K12275 translocation protein SEC62	1.96336
22582	hypothetical protein		4.04752
22583	hypothetical protein	uncharacterized LOC100835123	-1.42848
22592	hypothetical protein	putative signal transduction protein with CBS domains	-0.289778
22593	hypothetical protein		-0.412889
22596	hypothetical protein	transcription factor APFI	0.563499
22599	hypothetical protein		0.897985
22601	hypothetical protein		-1.24079
22607	hypothetical protein	eukaryotic protein kinase	-1.51058
22608	hypothetical protein		0.874709
22610	RL4e; RL4e, ribosomal protein 4e 60S large ribosomal subunit; K02930 large subunit ribosomal protein L4e	RL4e; RL4e, ribosomal protein 4e 60S large ribosomal subunit; K02930 large subunit ribosomal protein L4e	2.9146
22618	hypothetical protein; K13095 splicing factor 1	hypothetical protein; K13095 splicing factor 1	0.684559
2262	hypothetical protein	hypothetical protein, unknown function	1.13132
22621	hypothetical protein		0.687959
22622	hypothetical protein		2.61855
22623	hypothetical protein; K13210 far upstream element-binding protein	hypothetical protein; K13210 far upstream element-binding protein	0.769202
[truncated: 5,832 more rows]

## Sheet: Table S5
Table S5. Thalassiosira pseudonana transcriptomes compared between axenic and co-culture treatments for the 28°C acclimated strain. Significantly enriched genes under axenic conditions are indicated by pink shading, and under co-culture conditions are indicated by green shading.
locus_tag	hit_description.best.kegg	desc.any.kegg	log2 fold change
10002	hypothetical protein	Tmem184c, 8430433H16Rik, AI645453, AL033298, BC004056, Tmem34; transmembrane protein 184C	0.452989
10006	hypothetical protein; K11839 ubiquitin carboxyl-terminal hydrolase 8 [EC:3.1.2.15]	hypothetical protein; K11839 ubiquitin carboxyl-terminal hydrolase 8 [EC:3.1.2.15]	-0.431064
10008	hypothetical protein	multi-sensor signal transduction multi-kinase	0.978266
10012	hypothetical protein	PP2A regulatory subunit TAP46-like	0.422248
10013	hypothetical protein	cyclin protein	0.608252
10025	sec13-related protein; K14004 protein transport protein SEC13	sec13-related protein; K14004 protein transport protein SEC13	-0.315752
10039	hypothetical protein		1.34792
10047	hypothetical protein		-0.617667
10048	hypothetical protein		1.32563
10050	hypothetical protein	sporulation domain-containing protein	0.294916
10052	hypothetical protein		-1.0451
10053	hypothetical protein		0.740263
10057	hypothetical protein		-0.726833
10058	hypothetical protein		0.677728
10059	hypothetical protein		0.320845
10064	hypothetical protein		-0.418879
10077	hypothetical protein; K03094 S-phase kinase-associated protein 1	hypothetical protein; K03094 S-phase kinase-associated protein 1	-0.34543
10078	hypothetical protein		0.392524
10080	hypothetical protein		0.602724
10085	hypothetical protein		-0.767951
10088	hypothetical protein		2.85026
10093	hypothetical protein; K00486 kynurenine 3-monooxygenase [EC:1.14.13.9]	hypothetical protein; K00486 kynurenine 3-monooxygenase [EC:1.14.13.9]	3.11658
10095	hypothetical protein; K03678 exosome complex component RRP45	hypothetical protein; K03678 exosome complex component RRP45	0.725192
1010	hypothetical protein	similar to UDP-GlcNAc:betaGal beta-1,3-N-acetylglucosaminyltransferase-like 1	0.694492
10101	hypothetical protein		0.441055
10109	hypothetical protein		-1.53151
1011	hypothetical protein		0.808411
10136	hypothetical protein	mutS; DNA mismatch repair protein MutS	1.44738
1014	hypothetical protein	related to histone-lysine N-methyltransferase (ISS)	0.392688
10142	hypothetical protein	YALI0F11561p	-0.314623
10148	hypothetical protein		-0.750814
10149	hypothetical protein		1.5693
10150	hypothetical protein	LOC443629 protein (ISS)	1.64579
10151	hypothetical protein	novel protein (zgc:56065) (ISS)	2.78798
10156	hypothetical protein; K11502 centromere protein J	hypothetical protein; K11502 centromere protein J	-0.87196
10157	hypothetical protein		-0.416916
10158	hypothetical protein		0.346935
10164	hypothetical protein	hemolysin-type calcium-binding protein	2.26828
10169	hypothetical protein		-1.79119
10185	hypothetical protein	similar to predicted protein	-0.839486
10189	hypothetical protein		-0.543251
10191	hypothetical protein	sulfate permease	-0.853092
10198	hypothetical protein	S-adenosylmethionine-dependent methyltransferase, putative	-0.675314
1020	hypothetical protein	ADP-ribosylation/Crystallin J1; K05521 ADP-ribosylglycohydrolase [EC:3.2.-.-]	1.29641
10219	hypothetical protein	Lhcf16; protein fucoxanthin chlorophyll a/c protein	-1.88911
1022	hypothetical protein	uncharacterized LOC100802797	0.625978
10222	hypothetical protein		0.507043
10224	hypothetical protein		-0.709053
10229	hypothetical protein		1.48933
1023	hypothetical protein	uncharacterized LOC100252476	-0.513538
10232	hypothetical protein		-0.456283
10233	CRTISO5; CRTISO5 carotenoid isomerase 5,phytoene dehydrogenase-related protein	CRTISO5; CRTISO5 carotenoid isomerase 5,phytoene dehydrogenase-related protein	-1.78298
10234	hypothetical protein; K10960 geranylgeranyl reductase [EC:1.3.1.83]	hypothetical protein; K10960 geranylgeranyl reductase [EC:1.3.1.83]	-1.64656
10241	hypothetical protein; K09660 mannose-P-dolichol utilization defect 1	hypothetical protein; K09660 mannose-P-dolichol utilization defect 1	-0.547089
10244	hypothetical protein	uncharacterized LOC100242848	-0.592484
10249	hypothetical protein		1.07115
10252	hypothetical protein		0.797532
10254	hypothetical protein; K09516 all-trans-retinol 13,14-reductase [EC:1.3.99.23]	hypothetical protein; K09516 all-trans-retinol 13,14-reductase [EC:1.3.99.23]	0.988843
10256	hypothetical protein	chitodextrinase	-0.678648
10262	hypothetical protein		-0.996053
10264	hypothetical protein		2.09862
10270	hypothetical protein		-0.574939
10273	hypothetical protein		1.01278
10275	hypothetical protein		-1.67854
10279	hypothetical protein		-0.589908
10280	hypothetical protein		-4.99319
10292	hypothetical protein	Slc24a2, 2810021B17Rik, 6330417K15Rik, AI847460, Nckx2; solute carrier family 24 (sodium/potassium/calcium exchanger), member 2; K13750 solute carrier family 24 (sodium/potassium/calcium exchanger), member 2	0.848043
10297	hypothetical protein		-0.730558
10302	hypothetical protein		0.79598
1031	hypothetical protein		-1.04708
10311	hypothetical protein		-1.77217
10313	hypothetical protein		-1.56623
10337	hypothetical protein		-0.865185
10339	hypothetical protein		-0.390408
10343	hypothetical protein		-2.15654
10345	hypothetical protein		2.40046
10346	hypothetical protein		0.996462
10358	hypothetical protein		-1.69269
1036	hypothetical protein		-0.983525
10371	hypothetical protein		-0.788325
10374	hypothetical protein		1.90003
10381	hypothetical protein		1.33792
10383	hypothetical protein		-1.73057
10385	hypothetical protein	carboxymuconolactone decarboxylase	0.727552
10391	hypothetical protein		0.708226
10395	hypothetical protein		0.680383
10400	hypothetical protein		0.676259
10402	hypothetical protein	HrpA-like helicase; K03579 ATP-dependent helicase HrpB [EC:3.6.4.13]	1.03836
10407	hypothetical protein		0.464869
10409	hypothetical protein		0.242391
10414	hypothetical protein	DNA photolyase FAD-binding protein	0.897045
10416	hypothetical protein	similar to predicted protein	1.8416
10417	hypothetical protein		-1.37989
1042	hypothetical protein	glycosyl transferase	0.441279
10421	hypothetical protein		0.849882
10424	hypothetical protein		-0.414275
10428	hypothetical protein		-1.27862
10433	hypothetical protein	hypothetical protein; K02213 cell division control protein 6	0.60555
10434	hypothetical protein		2.72345
10437	hypothetical protein		1.07231
10441	hypothetical protein		-0.643536
10442	hypothetical protein		-3.82666
10446	hypothetical protein		-6.40609
10447	hypothetical protein		-4.45377
10450	hypothetical protein		0.594685
10452	hypothetical protein		-3.23843
10453	hypothetical protein		-6.56019
10457	hypothetical protein	MG08681.4; hypothetical protein	0.660717
10458	hypothetical protein		-0.699691
10460	hypothetical protein		1.13006
10465	hypothetical protein		0.702788
10471	hypothetical protein		-0.98888
10475	hypothetical protein		-0.412182
10485	hypothetical protein		1.55441
1049	oxidoreductase	oxidoreductase	-3.19571
10490	hypothetical protein	mannosyltransferase OCH1-like protein	-0.495593
10497	hypothetical protein		0.94033
10498	hypothetical protein	glycosyltransferase family protein	1.09583
10499	hypothetical protein	cleavage induced hypothetical protein	0.261868
10510	hypothetical protein		-0.937875
10515	hypothetical protein		0.466887
10517	hypothetical protein		0.641456
10519	hypothetical protein		0.488049
10524	hypothetical protein		-1.24651
10526	hypothetical protein		-0.654177
10532	hypothetical protein		-1.35937
10533	hypothetical protein		-0.25952
10539	hypothetical protein		0.516268
10552	hypothetical protein	hypothetical protein; K10848 DNA excision repair protein ERCC-4 [EC:3.1.-.-]	-0.972019
10556	hypothetical protein	hypothetical protein; K09812 cell division transport system ATP-binding protein	-1.37032
1056	hypothetical protein		8.25273
10566	hypothetical protein	hypothetical protein; K13754 solute carrier family 24 (sodium/potassium/calcium exchanger), member 6	-0.767789
10567	hypothetical protein; K00820 glucosamine--fructose-6-phosphate aminotransferase (isomerizing) [EC:2.6.1.16]	hypothetical protein; K00820 glucosamine--fructose-6-phosphate aminotransferase (isomerizing) [EC:2.6.1.16]	-1.05299
1057	hypothetical protein	uncharacterized LOC585866	0.399452
10571	hypothetical protein		0.693097
1058	hypothetical protein	carboxymuconolactone decarboxylase; K01607 4-carboxymuconolactone decarboxylase [EC:4.1.1.44]	0.338426
10585	hypothetical protein	pol polyprotein	1.69917
10588	hypothetical protein		-0.463959
10589	hypothetical protein		0.602844
10592	hypothetical protein		0.71173
10595	hypothetical protein		-0.904428
1060	hypothetical protein	glutathione-dependent formaldehyde-activating protein	-0.437394
10604	hypothetical protein	DEHA2F13420p	0.861629
10613	hypothetical protein	HSF27; hypothetical protein	0.80065
10615	hypothetical protein	ankyrin-like protein (ISS)	0.371109
10624	hypothetical protein		0.302755
10626	hypothetical protein	hypothetical protein; K10885 ATP-dependent DNA helicase 2 subunit 2	-1.28762
10628	hypothetical protein		0.628365
1063	hypothetical protein		-0.837395
10641	hypothetical protein		-1.65176
10647	hypothetical protein		-1.17774
10659	hypothetical protein	FabG domain-containing protein	0.359905
10661	hypothetical protein	calcium-binding protein	-0.955929
1069	hypothetical protein	Os07g0694800	0.436873
10690	hypothetical protein		1.39405
10693	hypothetical protein	lipB_1; lipoate protein ligase (EC:6.-.-.-); K03801 lipoyl(octanoyl) transferase [EC:2.3.1.181]	-0.356749
10695	hypothetical protein	thYN1; thymocyte nuclear protein 1	-0.401281
1071	hypothetical protein		1.17734
10723	hypothetical protein		2.13592
10740	hypothetical protein		2.47683
10744	hypothetical protein		2.63372
10749	hypothetical protein	peptidase, s8a	1.12501
1075	hypothetical protein; K15032 mTERF domain-containing protein, mitochondrial	hypothetical protein; K15032 mTERF domain-containing protein, mitochondrial	-0.290772
10750	hypothetical protein	alcohol dehydrogenase	-1.22803
10766	hypothetical protein	HSF20; hypothetical protein	-1.96312
10768	hypothetical protein		1.93001
10772	hypothetical protein		-0.545777
10774	hypothetical protein	hypothetical protein; K00731 glycoprotein-N-acetylgalactosamine 3-beta-galactosyltransferase [EC:2.4.1.122]	0.225087
10781	hypothetical protein		1.88561
10787	hypothetical protein; K00472 prolyl 4-hydroxylase [EC:1.14.11.2]	hypothetical protein; K00472 prolyl 4-hydroxylase [EC:1.14.11.2]	1.69879
10788	hypothetical protein		-0.663169
1079	hypothetical protein		0.597284
10791	hypothetical protein	regulator of chromosome condensation, RCC1	1.64491
10795	hypothetical protein		1.19062
10796	hypothetical protein		1.46888
1080	hypothetical protein	NHL repeat containing protein	-1.28026
10800	hypothetical protein		-1.63432
10801	hypothetical protein		-0.768211
10803	hypothetical protein	HSF20; hypothetical protein	1.19203
1081	hypothetical protein		-0.514235
10810	hypothetical protein	hypothetical protein; K01078 acid phosphatase [EC:3.1.3.2]	0.481737
10814	hypothetical protein		-1.15495
10815	hypothetical protein	peptidase S41; K08676 tricorn protease [EC:3.4.21.-]	-0.322212
10816	hypothetical protein		-1.45666
1082	hypothetical protein		0.498405
10823	hypothetical protein		-0.469487
1083	hypothetical protein; K03327 multidrug resistance protein, MATE family	hypothetical protein; K03327 multidrug resistance protein, MATE family	0.596802
10831	hypothetical protein	mannosyltransferase OCH1-like protein	3.78043
10835	hypothetical protein	TPR Domain containing protein	-0.693924
10836	hypothetical protein		-1.17493
10847	hypothetical protein	hsp90-like protein	2.76141
10853	hypothetical protein		2.77813
1086	hypothetical protein	hypothetical protein; K09668 glycosyltransferase-like protein LARGE	0.369863
10867	hypothetical protein	carbohydrate-binding protein, putative	0.890358
10871	hypothetical protein		-0.567948
10873	RecA_1; hypothetical protein; K03553 recombination protein RecA	RecA_1; hypothetical protein; K03553 recombination protein RecA	-0.496951
1088	hypothetical protein		1.08327
10885	hypothetical protein	glycoside hydrolase family 16	1.05903
10886	hypothetical protein		0.662106
10889	hypothetical protein	hypothetical protein; K11578 centromere/kinetochore protein ZW10	0.567746
10892	hypothetical protein		0.517765
10894	hypothetical protein		0.351146
10895	NADP-dependent ferredoxin reductase and adrenodoxin reductase, fprA-like protein (EC:1.18.1.2); K00528 ferredoxin--NADP+ reductase [EC:1.18.1.2]	NADP-dependent ferredoxin reductase and adrenodoxin reductase, fprA-like protein (EC:1.18.1.2); K00528 ferredoxin--NADP+ reductase [EC:1.18.1.2]	0.492155
10898	hypothetical protein		-0.241149
10899	hypothetical protein		1.00911
10904	hypothetical protein		0.639193
10905	hypothetical protein; K07573 exosome complex component CSL4	hypothetical protein; K07573 exosome complex component CSL4	-0.369097
10906	hypothetical protein		-0.686857
10907	hypothetical protein		-0.545396
1091	hypothetical protein	oxidoreductase	-1.69855
10918	hypothetical protein		-0.396077
10928	hypothetical protein		-0.321885
10929	hypothetical protein	coiled-coil domain-containing protein 164-like	1.10859
10936	hypothetical protein		1.73911
1094	hypothetical protein		1.78224
10940	hypothetical protein; K12840 splicing factor 45	hypothetical protein; K12840 splicing factor 45	0.348416
10945	hypothetical protein		1.87313
10947	hypothetical protein		1.90501
1095	hypothetical protein; K01419 ATP-dependent HslUV protease, peptidase subunit HslV [EC:3.4.25.2]	hypothetical protein; K01419 ATP-dependent HslUV protease, peptidase subunit HslV [EC:3.4.25.2]	0.671968
10951	hypothetical protein		-0.958112
10952	hypothetical protein		0.30591
10953	hypothetical protein		-0.362948
10972	hypothetical protein	methyltransferase type 12	0.582882
10976	hypothetical protein	pseudouridine synthase Rlu family protein; K06177 tRNA pseudouridine32 synthase / 23S rRNA pseudouridine746 synthase [EC:5.4.99.28 5.4.99.29]	1.24169
10978	hypothetical protein		-1.49593
10979	hypothetical protein; K00565 mRNA (guanine-N7-)-methyltransferase [EC:2.1.1.56]	hypothetical protein; K00565 mRNA (guanine-N7-)-methyltransferase [EC:2.1.1.56]	0.391414
10983	hypothetical protein		-1.99166
10984	hypothetical protein		-1.73258
10985	ubiquitin-conjugating enzyme (EC:6.3.2.19); K04649 ubiquitin-conjugating enzyme (huntingtin interacting protein 2) [EC:6.3.2.19]	ubiquitin-conjugating enzyme (EC:6.3.2.19); K04649 ubiquitin-conjugating enzyme (huntingtin interacting protein 2) [EC:6.3.2.19]	0.341063
10986	hypothetical protein	signal peptide	-0.64233
10996	hypothetical protein		2.14749
10997	hypothetical protein		2.13307
11004	hypothetical protein		2.45081
11005	hypothetical protein		-0.66432
1101	hypothetical protein		0.50474
11018	hypothetical protein		-0.522281
11019	hypothetical protein	FAT4; FAT tumor suppressor homolog 4 (Drosophila)	-0.802878
11024	hypothetical protein		2.04437
11028	hypothetical protein	dsCYC7; hypothetical protein	2.28619
11038	hypothetical protein		-2.36703
11039	hypothetical protein	uncharacterized LOC100158785	-2.08523
11048	hypothetical protein		-1.56395
11054	hypothetical protein		-0.469763
11059	hypothetical protein		-1.78108
11061	hypothetical protein		-1.49912
11069	hypothetical protein; K15277 solute carrier family 35 (adenosine 3'-phospho 5'-phosphosulfate transporter), member B3	hypothetical protein; K15277 solute carrier family 35 (adenosine 3'-phospho 5'-phosphosulfate transporter), member B3	-1.34277
11074	hypothetical protein	hypothetical protein; K08994 putative membrane protein	0.547574
11077	hypothetical protein	putative cell wall-anchored protein	3.76918
11079	hypothetical protein		1.03395
11084	hypothetical protein	putative cell wall-anchored protein	2.02847
11086	hypothetical protein		1.70681
11087	hypothetical protein		-0.465113
11091	hypothetical protein	serine/threonine protein kinase	1.36703
11093	hypothetical protein	xylosidase/arabinosidase	-0.974394
11097	hypothetical protein		0.697667
11098	hypothetical protein	xylosidase/arabinosidase	0.774105
11100	hypothetical protein		1.80769
11101	hypothetical protein	325.t00010; hypothetical protein	2.51456
11102	hypothetical protein		0.940838
11103	hypothetical protein	hypothetical protein; K08506 syntaxin of plants SYP7	-0.54567
11104	hypothetical protein		-0.27945
11109	hypothetical protein	Na+/H+ exchanger	1.594
1111	hypothetical protein		1.73292
11118	hypothetical protein		1.95758
11130	hypothetical protein		-1.15805
11146	hypothetical protein	FAD dependent oxidoreductase precursor	-1.19286
11154	hypothetical protein		0.442694
11155	hypothetical protein	HSF21; hypothetical protein	1.55573
11162	hypothetical protein		0.741245
11163	hypothetical protein		1.68039
11164	hypothetical protein		3.62405
11165	hypothetical protein		0.870386
11167	hypothetical protein	peptidase, s8a	-1.32857
11168	hypothetical protein		-0.72455
11169	hypothetical protein		-0.338315
11172	hypothetical protein		5.57252
11175	hypothetical protein		0.319446
11176	hypothetical protein	uncharacterized LOC583499	1.77599
11178	hypothetical protein	GH17340 gene product from transcript GH17340-RA; K11187 peroxiredoxin 5, atypical 2-Cys peroxiredoxin [EC:1.11.1.15]	-0.696582
11179	hypothetical protein	hypothetical protein; K00773 queuine tRNA-ribosyltransferase [EC:2.4.2.29]	0.713399
1118	hypothetical protein		-1.12384
11186	hypothetical protein		1.23609
11187	hypothetical protein		-0.410459
11191	hypothetical protein		-1.90958
11193	hypothetical protein	UPF0361 protein C3orf37 homolog	0.987359
11194	hypothetical protein		0.567831
11195	hypothetical protein		0.559721
11199	hypothetical protein	CCR4-NOT transcription complex subunit, putative (EC:3.1.13.4)	-2.49604
11208	hypothetical protein	ADL392Wp	0.58233
11211	hypothetical protein	peptidase M12B ADAM/reprolysin	-0.645162
11213	hypothetical protein	phytanoyl-CoA dioxygenase PhyH family protein	0.494276
11214	hypothetical protein	SOUL heme-binding protein	0.679591
11220	hypothetical protein; K15026 translation initiation factor 2A	hypothetical protein; K15026 translation initiation factor 2A	0.634461
11226	hypothetical protein	LOC443629 protein (ISS)	4.49708
11228	hypothetical protein	cl16265_1; LOC100191244	0.346151
11229	hypothetical protein	channel protein of hemolysin III family	1.3159
11231	hypothetical protein		-0.991344
11235	hypothetical protein	peptidase, s8a (subtilisin) subfamily	0.44617
11239	hypothetical protein		2.08597
11244	hypothetical protein	HSF18; hypothetical protein	-1.69039
11247	hypothetical protein	similar to predicted protein	2.57908
11271	hypothetical protein		2.60942
11273	hypothetical protein		3.11885
11282	hypothetical protein	capsular polysaccharide synthesis	2.84807
11283	hypothetical protein		-0.587548
11287	hypothetical protein	multi-sensor signal transduction multi-kinase	3.01655
11299			-0.495396
11300	hypothetical protein		0.258392
11305	hypothetical protein		0.454642
11307	hypothetical protein	Os01g0121700	-0.530392
1131	hypothetical protein		1.58704
11314	hypothetical protein		-0.55355
11315	hypothetical protein	novel protein (zgc:56065) (ISS)	-0.840996
11319	hypothetical protein		0.497261
11320	DPHA1; 2-dehydro-3-deoxyphosphoheptonate aldolase (EC:2.5.1.54); K01626 3-deoxy-7-phosphoheptulonate synthase [EC:2.5.1.54]	DPHA1; 2-dehydro-3-deoxyphosphoheptonate aldolase (EC:2.5.1.54); K01626 3-deoxy-7-phosphoheptulonate synthase [EC:2.5.1.54]	1.78255
11325	amino acid/polyamine transporter family II protein-like protein	amino acid/polyamine transporter family II protein-like protein	0.95667
11331	hypothetical protein	amino acid-binding ACT domain-containing protein; K03567 glycine cleavage system transcriptional repressor	0.443197
11338	hypothetical protein		-1.20745
11346	hypothetical protein		0.535662
11347	hypothetical protein		-0.864623
11354	hypothetical protein		0.65872
11357	hypothetical protein		1.74452
11360	hypothetical protein		-1.59393
11366	hypothetical protein		1.50653
11367	hypothetical protein	alpha-L-rhamnosidase	1.19606
11383	hypothetical protein		1.16071
11387	hypothetical protein	cellular retinaldehyde binding/alpha-tocopherol transport family protein	0.932542
11390	hypothetical protein		3.7791
11394	hypothetical protein	peptidase M4 thermolysin; K08604 vibriolysin [EC:3.4.24.25]	-1.91868
11397	hypothetical protein		0.853941
11412	hypothetical protein		-0.357523
11420	hypothetical protein		-0.655068
11424	hypothetical protein		1.11821
11430	hypothetical protein		-1.32413
11431	hypothetical protein		-1.17277
11433	hypothetical protein	hypothetical protein; K08856 serine/threonine kinase 16 [EC:2.7.11.1]	0.578994
11437	hypothetical protein		2.30428
11438	hypothetical protein	IPO11; importin 11	0.479168
11453	hypothetical protein		-1.03118
11460	hypothetical protein		2.1819
11462	hypothetical protein		-0.867713
11466	hypothetical protein		-1.45523
11486	hypothetical protein		0.392219
11489	hypothetical protein		0.831799
11498	hypothetical protein	uncharacterized LOC100220653; K03124 transcription initiation factor TFIIB	0.405175
11500	hypothetical protein	similar to ankyrin repeat domain 28	0.351635
11501	FCP3; pt17531-like protein	FCP3; pt17531-like protein	-2.37212
11505	hypothetical protein		-1.25078
11508	hypothetical protein; K04798 prefoldin beta subunit	hypothetical protein; K04798 prefoldin beta subunit	0.536708
11510	hypothetical protein		0.900981
11516	hypothetical protein		1.44322
11522	hypothetical protein		0.493356
11529	hypothetical protein		1.91404
11530	hypothetical protein	hypothetical protein; K09701 hypothetical protein	1.27338
11542	hypothetical protein	truA; tRNA pseudouridine synthase A (EC:5.4.99.12); K06173 tRNA pseudouridine38-40 synthase [EC:5.4.99.12]	0.363493
1155	hypothetical protein	Os03g0109700	-0.474055
11557	hypothetical protein	PHYH; phytanoyl-coa dioxygenase	-1.35268
11559	hypothetical protein		1.58686
11572	hypothetical protein		-0.793959
11576	hypothetical protein; K07095	hypothetical protein; K07095	-0.166731
11585	hypothetical protein		1.1966
11589	hypothetical protein	cell division control protein 48 homolog B-like	0.406235
11592	hypothetical protein	RNF151; ring finger protein 151	0.617037
11598	hypothetical protein		0.796835
1161	hypothetical protein		0.497249
11612	hypothetical protein	putative peptide synthase SimD6 (ISS)	0.588127
11615	catalase/peroxidase HPI; K03782 catalase-peroxidase [EC:1.11.1.21]	catalase/peroxidase HPI; K03782 catalase-peroxidase [EC:1.11.1.21]	-0.519244
11616	hypothetical protein		-1.90006
11618	hypothetical protein		0.638565
11621	hypothetical protein		-0.400188
11622	hypothetical protein	poly-gamma-glutamate capsule synthesis protein; K07282 poly-gamma-glutamate synthesis protein (capsule biosynthesis protein)	3.84045
11623	hypothetical protein	HSF31; hypothetical protein	-1.4967
11624	hypothetical protein	pre-mRNA polyadenylation factor, putative; K14405 pre-mRNA 3'-end-processing factor FIP1	-0.760551
11626	hypothetical protein		1.14465
11627	hypothetical protein		-0.885618
11629	hypothetical protein		3.84351
11636	hypothetical protein; K09516 all-trans-retinol 13,14-reductase [EC:1.3.99.23]	hypothetical protein; K09516 all-trans-retinol 13,14-reductase [EC:1.3.99.23]	2.20401
11639	hypothetical protein		0.840568
11640	hypothetical protein	similar to predicted protein	-0.688079
11641	hypothetical protein	peptidase, s8a	-1.32181
11659	hypothetical protein		0.408116
11676	hypothetical protein		1.01045
11680	hypothetical protein		-0.55648
11688	hypothetical protein		4.15542
11691	hypothetical protein		-6.28983
11693	hypothetical protein	alanine-tRNA ligase (EC:6.1.1.7)	0.574215
11695	hypothetical protein		0.86677
11697	hypothetical protein		4.86875
11698	hypothetical protein		2.18861
1170	hypothetical protein		-2.10414
11709	hypothetical protein		-0.441903
11718	hypothetical protein		0.421329
11722	hypothetical protein	dsCYC7; hypothetical protein	-0.423314
1173	hypothetical protein	HSF11; hypothetical protein	-0.457307
11737	hypothetical protein		-1.85033
11739	hypothetical protein		0.72311
11744	hypothetical protein; K06970 23S rRNA (adenine1618-N6)-methyltransferase [EC:2.1.1.181]	hypothetical protein; K06970 23S rRNA (adenine1618-N6)-methyltransferase [EC:2.1.1.181]	-0.439588
11747	hypothetical protein		0.659769
11750	hypothetical protein	vacuolar sorting protein 9 domain-containing protein	0.375397
11751	hypothetical protein		0.479655
11752	hypothetical protein	EGL-Nine (EGLN) protein (ISS)	0.698766
11756	hypothetical protein		0.867764
11757	hypothetical protein		0.998816
11760	hypothetical protein		2.6461
11762	hypothetical protein	2OG-Fe(II) oxygenase family oxidoreductase	-0.394386
11779	hypothetical protein	SET domain containing protein	-0.509799
11789	hypothetical protein		-1.06434
11793	hypothetical protein	CG7384 gene product from transcript CG7384-RA	2.205
11799	hypothetical protein		0.748393
11806	hypothetical protein	LAG1 longevity assurance homolog 5-like; K04710 ceramide synthetase [EC:2.3.1.24]	-0.586241
11823	hypothetical protein	ankyrin repeat-containing protein At2g01680-like	2.32414
11825	hypothetical protein		0.713126
11831	hypothetical protein		-0.476252
11832	hypothetical protein		0.508716
11833	hypothetical protein		0.476004
11841	hypothetical protein		0.38717
11846	hypothetical protein		-1.69737
11853	hypothetical protein	hypothetical protein; K13806 sn1-specific diacylglycerol lipase [EC:3.1.1.-]	-0.229315
11868	hypothetical protein		0.562618
11869	hypothetical protein	formin like protein	1.32279
11878	hypothetical protein	hypothetical protein; K13806 sn1-specific diacylglycerol lipase [EC:3.1.1.-]	-0.290517
11887	hypothetical protein		0.349157
11896	hypothetical protein		-1.81012
11897	hypothetical protein	twin-arginine translocation pathway signal	-1.49733
11906	hypothetical protein		-0.552367
11918	hypothetical protein		-0.422326
11921	hypothetical protein		-0.54739
11924	hypothetical protein	Os10g0495200	-1.45754
11926	hypothetical protein		1.76123
11927	hypothetical protein		0.534103
11929	hypothetical protein	aarA; hypothetical protein	1.09997
11934	hypothetical protein		0.891317
11938	hypothetical protein	retinol dehydrogenase 12-like; K11153 retinol dehydrogenase 12 [EC:1.1.1.-]	-0.960143
1194	hypothetical protein		-0.888548
11943	hypothetical protein	wu:fb94c06, wu:fe14c09; zgc:113208	1.65054
11945	hypothetical protein	nicotinamidase (EC:3.5.1.19)	-0.41465
1195	hypothetical protein		-0.740883
11951	hypothetical protein	cbr1; carbonyl reductase 1; K00079 carbonyl reductase 1 [EC:1.1.1.184 1.1.1.189 1.1.1.197]	-0.926699
11953	hypothetical protein	ACS3; long chain acyl-CoA synthetase (EC:6.2.1.3)	-1.5517
11958	hypothetical protein; K11548 kinetochore protein Nuf2	hypothetical protein; K11548 kinetochore protein Nuf2	1.28578
11960	hypothetical protein		-0.427141
11962	hypothetical protein		6.67305
11963	hypothetical protein	hypothetical protein; K01183 chitinase [EC:3.2.1.14]	-2.14215
1197	hypothetical protein	Drug/Metabolite Transporter (DMT) Superfamily	-0.563711
11970	hypothetical protein	nucleoside-diphosphate-sugar epimerases-like protein	-0.686445
11977	hypothetical protein	neutral zinc metalloprotease	0.488644
11996	hypothetical protein; K05288 phosphatidylinositol glycan, class O	hypothetical protein; K05288 phosphatidylinositol glycan, class O	-0.390092
12009	hypothetical protein		1.42096
12012	hypothetical protein	407.t00004; hypothetical protein	0.356219
12013	hypothetical protein		-0.471181
12021	hypothetical protein		0.429363
12024	hypothetical protein		-2.01835
1203	hypothetical protein	Os05g0270400	0.632289
12030	aspartate aminotransferase	aspartate aminotransferase	-0.487109
1204	hypothetical protein		-0.463838
12040	hypothetical protein		-1.52183
12047	hypothetical protein		-1.2631
12049	hypothetical protein		-0.819092
12050	hypothetical protein	Auxin Efflux Carrier family protein; K07088	2.63704
12061	hypothetical protein; K00784 ribonuclease Z [EC:3.1.26.11]	hypothetical protein; K00784 ribonuclease Z [EC:3.1.26.11]	1.95233
12063	hypothetical protein		0.34505
12066	hypothetical protein	HSF10; hypothetical protein	0.961183
12070	NDK1; probable nucleoside disphosphate kinase (EC:2.7.4.6); K00940 nucleoside-diphosphate kinase [EC:2.7.4.6]	NDK1; probable nucleoside disphosphate kinase (EC:2.7.4.6); K00940 nucleoside-diphosphate kinase [EC:2.7.4.6]	1.03838
12072	hypothetical protein		-1.15397
12079	hypothetical protein		-0.501896
12084	hypothetical protein	hypothetical protein; K14794 ribosomal RNA-processing protein 12	-0.405668
12095	hypothetical protein	metallo-beta-lactamase domain-containing protein	0.920406
12097	Lhcx6; fucoxanthin chlorophyll a/c protein, LI818 clade	Lhcx6; fucoxanthin chlorophyll a/c protein, LI818 clade	1.72809
12100	hypothetical protein		1.57423
12103	hypothetical protein		1.65075
12104	hypothetical protein	initiation factor 2B related; K03680 translation initiation factor eIF-2B subunit delta	0.643466
12114	hypothetical protein	glucosidase 2 subunit beta, putative	2.07498
12116	hypothetical protein	HSF21; hypothetical protein	1.25891
12118	hypothetical protein		-1.60456
12120	hypothetical protein	NAD(P)H azoreductase	-2.50982
12135	hypothetical protein		-0.594775
12137	hypothetical protein		-2.37464
12147	hypothetical protein		-1.22427
12149	hypothetical protein		-2.22454
12160	hypothetical protein		1.57224
12164	hypothetical protein		0.777551
12166	hypothetical protein		3.45623
12171	hypothetical protein		-0.436033
12172	hypothetical protein		-0.38328
12180	hypothetical protein		1.11472
12183	hypothetical protein		-0.268098
12185	hypothetical protein		3.07897
1219	hypothetical protein	pili assembly chaperone-like	-0.676013
12207	hypothetical protein	DEHA2D09746p	0.649795
12209	hypothetical protein		0.873443
12292	hypothetical protein	ABC transporter	-0.882653
1237	hypothetical protein	similar to Bernardinelli-Seip congenital lipodystrophy 2 homolog (human)	0.260241
12403	ISW2; chromatin remodeling complex Adenosinetriphosphatase (EC:3.6.1.3); K01509 adenosinetriphosphatase [EC:3.6.1.3]	ISW2; chromatin remodeling complex Adenosinetriphosphatase (EC:3.6.1.3); K01509 adenosinetriphosphatase [EC:3.6.1.3]	-0.839285
1241	hypothetical protein		-0.786624
1243	hypothetical protein	ADR015Wp	0.782292
1249	hypothetical protein		-0.478343
12570	helicase_2	helicase_2	0.397034
12594	hypothetical protein	chitin binding	-1.53373
12662	hypothetical protein	Cyclopropane-fatty-acyl-phospholipid synthase; K00574 cyclopropane-fatty-acyl-phospholipid synthase [EC:2.1.1.79]	3.66761
1268	hypothetical protein		0.441517
12695	hypothetical protein	BGS1; hypothetical protein	-1.45028
12729	trehalose-6-phosphate synthase; K00697 alpha,alpha-trehalose-phosphate synthase (UDP-forming) [EC:2.4.1.15]; K01087 trehalose-phosphatase [EC:3.1.3.12]	trehalose-6-phosphate synthase; K00697 alpha,alpha-trehalose-phosphate synthase (UDP-forming) [EC:2.4.1.15]; K01087 trehalose-phosphatase [EC:3.1.3.12]	-0.404926
1274	hypothetical protein		0.58737
12758	hypothetical protein	Receptor protein kinase-like protein	-1.12342
1280	hypothetical protein		0.552065
12821	Sig1; hypothetical protein	Sig1; hypothetical protein	1.50145
12836	inositol 5-phosphatase; K01099 phosphatidylinositol-bisphosphatase [EC:3.1.3.36]	inositol 5-phosphatase; K01099 phosphatidylinositol-bisphosphatase [EC:3.1.3.36]	-0.43603
12846	hypothetical protein; K10875 DNA repair and recombination protein RAD54 and RAD54-like protein [EC:3.6.4.-]	hypothetical protein; K10875 DNA repair and recombination protein RAD54 and RAD54-like protein [EC:3.6.4.-]	0.44698
1288	hypothetical protein		0.944752
12899	hypothetical protein; K06027 vesicle-fusing ATPase [EC:3.6.4.6]	hypothetical protein; K06027 vesicle-fusing ATPase [EC:3.6.4.6]	-0.739656
1291	hypothetical protein		2.35373
1294	hypothetical protein; K10740 replication factor A3	hypothetical protein; K10740 replication factor A3	0.740553
12943	hypothetical protein; K00670 peptide alpha-N-acetyltransferase [EC:2.3.1.88]	hypothetical protein; K00670 peptide alpha-N-acetyltransferase [EC:2.3.1.88]	0.37616
12982	hypothetical protein; K14572 midasin	hypothetical protein; K14572 midasin	-0.740203
12983	hypothetical protein	hypothetical protein; K04345 protein kinase A [EC:2.7.11.11]	-0.942252
1302	hypothetical protein		1.10593
13021	probable amp deaminase (EC:3.5.4.6); K01490 AMP deaminase [EC:3.5.4.6]	probable amp deaminase (EC:3.5.4.6); K01490 AMP deaminase [EC:3.5.4.6]	0.719967
13064	glutamate-cysteine ligase (EC:6.3.2.2); K11204 glutamate--cysteine ligase catalytic subunit [EC:6.3.2.2]	glutamate-cysteine ligase (EC:6.3.2.2); K11204 glutamate--cysteine ligase catalytic subunit [EC:6.3.2.2]	-0.408123
13065	hypothetical protein; K00624 carnitine O-acetyltransferase [EC:2.3.1.7]	hypothetical protein; K00624 carnitine O-acetyltransferase [EC:2.3.1.7]	-0.576302
13089	ABC transporter family; K06158 ATP-binding cassette, subfamily F, member 3	ABC transporter family; K06158 ATP-binding cassette, subfamily F, member 3	-1.18554
1310	hypothetical protein; K00273 D-amino-acid oxidase [EC:1.4.3.3]	hypothetical protein; K00273 D-amino-acid oxidase [EC:1.4.3.3]	1.1314
1311	hypothetical protein	Golgi to endosome transport protein (Ent3), putative	-0.728857
13149	dynein intermediate chain 2; K10409 dynein intermediate chain 1, axonemal	dynein intermediate chain 2; K10409 dynein intermediate chain 1, axonemal	2.51992
13156	ACS1; long chain acyl-coa synthetase (EC:6.2.1.3); K01897 long-chain acyl-CoA synthetase [EC:6.2.1.3]	ACS1; long chain acyl-coa synthetase (EC:6.2.1.3); K01897 long-chain acyl-CoA synthetase [EC:6.2.1.3]	-1.12255
1326	hypothetical protein; K00958 sulfate adenylyltransferase [EC:2.7.7.4]	hypothetical protein; K00958 sulfate adenylyltransferase [EC:2.7.7.4]	1.47633
13326	hypothetical protein	slc44a2; solute carrier family 44 protein member 2	0.420594
1337	hypothetical protein	gnb1l; guanine nucleotide-binding protein subunit beta-like protein 1	0.445551
1339	hypothetical protein		-0.469535
1344	hypothetical protein	protein scp/tpx-1/ag5/pr-1/sc7 domain-containing protein	1.04078
13444	hypothetical protein; K00297 methylenetetrahydrofolate reductase (NADPH) [EC:1.5.1.20]	hypothetical protein; K00297 methylenetetrahydrofolate reductase (NADPH) [EC:1.5.1.20]	0.495354
13485	xanthine uracil permease; K03458 nucleobase:cation symporter-2, NCS2 family	xanthine uracil permease; K03458 nucleobase:cation symporter-2, NCS2 family	-1.13683
13551	hypothetical protein	ABC(ATP-binding) family transporter	1.2745
1356	hypothetical protein		1.16542
1366	hypothetical protein	unknown protease	1.0711
1374	hypothetical protein; K11294 nucleolin	hypothetical protein; K11294 nucleolin	2.30285
13740	hypothetical protein	Early-responsive to dehydration	-0.287766
13794	pre-mrna splicing factor splicing factor hprp17-like protein; K12816 pre-mRNA-processing factor 17	pre-mrna splicing factor splicing factor hprp17-like protein; K12816 pre-mRNA-processing factor 17	-0.578898
13806	hypothetical protein; K01886 glutaminyl-tRNA synthetase [EC:6.1.1.18]	hypothetical protein; K01886 glutaminyl-tRNA synthetase [EC:6.1.1.18]	-0.514561
1381	hypothetical protein		0.672702
1382	hypothetical protein	cytoplasmic protein	0.513751
1383	PDS1; precursor of hydrogenase (EC:1.3.-.-); K02293 15-cis-phytoene desaturase [EC:1.3.5.5]	PDS1; precursor of hydrogenase (EC:1.3.-.-); K02293 15-cis-phytoene desaturase [EC:1.3.5.5]	0.494181
1385	hypothetical protein; K14347 solute carrier family 10 (sodium/bile acid cotransporter), member 7	hypothetical protein; K14347 solute carrier family 10 (sodium/bile acid cotransporter), member 7	-0.583208
13884	ABC-transporter like protein; K03235 elongation factor 3	ABC-transporter like protein; K03235 elongation factor 3	0.675642
13887	hypothetical protein	inorganic anion exchanger (predicted)	1.14886
13920	hypothetical protein; K14376 poly(A) polymerase [EC:2.7.7.19]	hypothetical protein; K14376 poly(A) polymerase [EC:2.7.7.19]	-0.350585
1394	ADH1; probable alcohol dehydrogenase (EC:1.1.1.1); K00001 alcohol dehydrogenase [EC:1.1.1.1]	ADH1; probable alcohol dehydrogenase (EC:1.1.1.1); K00001 alcohol dehydrogenase [EC:1.1.1.1]	0.922837
13996	AMT2; ammonium transporter	AMT2; ammonium transporter	-1.38448
14030	hypothetical protein; K13412 calcium-dependent protein kinase [EC:2.7.11.1]	hypothetical protein; K13412 calcium-dependent protein kinase [EC:2.7.11.1]	-0.764186
1408	hypothetical protein		0.65973
14096	hypothetical protein	AMT3; ammonium transporter	-0.303023
14106	hypothetical protein	uncharacterized LOC100250226	-1.33819
1417	hypothetical protein		0.292094
14242	hypothetical protein	eukaryotic protein kinase	-4.37573
14347	amino acid transporter	amino acid transporter	-0.912911
1446	hypothetical protein	hypothetical protein; K06873	-0.330559
14482	hypothetical protein; K00441 coenzyme F420 hydrogenase beta subunit [EC:1.12.98.1]	hypothetical protein; K00441 coenzyme F420 hydrogenase beta subunit [EC:1.12.98.1]	-0.239362
1449	hypothetical protein		-0.862367
14490	hypothetical protein	hypothetical protein; K13412 calcium-dependent protein kinase [EC:2.7.11.1]	-0.716118
14563	PF2K1; 6-phosphofructo 2-kinase (EC:2.7.1.105); K01103 6-phosphofructo-2-kinase / fructose-2,6-bisphosphatase [EC:2.7.1.105 3.1.3.46]	PF2K1; 6-phosphofructo 2-kinase (EC:2.7.1.105); K01103 6-phosphofructo-2-kinase / fructose-2,6-bisphosphatase [EC:2.7.1.105 3.1.3.46]	0.665529
1457	hypothetical protein	similar to ankyrin-repeat and fibronectin type III domain containing 1	-1.39225
14638	hypothetical protein; K14758 casein kinase I homolog HRR25 [EC:2.7.11.1]	hypothetical protein; K14758 casein kinase I homolog HRR25 [EC:2.7.11.1]	-0.70954
14643	beta-1,4 mannosyltransferase (EC:2.4.1.-); K03842 beta-1,4-mannosyltransferase [EC:2.4.1.142]	beta-1,4 mannosyltransferase (EC:2.4.1.-); K03842 beta-1,4-mannosyltransferase [EC:2.4.1.142]	-0.696706
1465	hypothetical protein	Krox-like protein	1.31251
1470	hypothetical protein		0.747798
14707	hypothetical protein; K11498 centromeric protein E	hypothetical protein; K11498 centromeric protein E	0.901141
14708	hypothetical protein	hypothetical protein; K06941 23S rRNA (adenine2503-C2)-methyltransferase [EC:2.1.1.192]	0.456761
14719	hypothetical protein; K08869 aarF domain-containing kinase	hypothetical protein; K08869 aarF domain-containing kinase	-0.540498
14727	hypothetical protein	pyruvate carboxylase (EC:6.4.1.1); K01958 pyruvate carboxylase [EC:6.4.1.1]	0.704417
1477	hypothetical protein		0.446974
1481	hypothetical protein		-0.424747
14899	hypothetical protein	degP; putative DegP protease	0.529977
1492	hypothetical protein		0.386949
14923	hypothetical protein	thioesterase domain-containing protein	-0.644801
14924	hypothetical protein	protein GPR107-like	-0.515993
14971	hypothetical protein; K06639 cell division cycle 14 [EC:3.1.3.48]	hypothetical protein; K06639 cell division cycle 14 [EC:3.1.3.48]	-0.482279
15027	hypothetical protein	uncharacterized LOC100833616	0.495505
1506	hypothetical protein		-0.368435
15093	serine carboxypeptidase; K13289 cathepsin A (carboxypeptidase C) [EC:3.4.16.5]	serine carboxypeptidase; K13289 cathepsin A (carboxypeptidase C) [EC:3.4.16.5]	-0.662505
15114	aminoacylase 1; K14677 aminoacylase [EC:3.5.1.14]	aminoacylase 1; K14677 aminoacylase [EC:3.5.1.14]	0.893677
1512	hypothetical protein		0.645022
15161	histone acetyl transferase, gcn5-related; K06062 histone acetyltransferase [EC:2.3.1.48]	histone acetyl transferase, gcn5-related; K06062 histone acetyltransferase [EC:2.3.1.48]	-0.470694
1520	hypothetical protein		0.849203
15246	hypothetical protein	ATNHX8	0.658146
1528	hypothetical protein	hypothetical protein; K10758 thiol oxidase [EC:1.8.3.2]	-0.415946
15285	hypothetical protein	Os01g0872800; K06276 3-phosphoinositide dependent protein kinase-1 [EC:2.7.11.1]	0.307438
15328	hypothetical protein	transmembrane protein 184C-like	0.632951
15336	hypothetical protein; K05543 tRNA-dihydrouridine synthase 2 [EC:1.3.1.91]	hypothetical protein; K05543 tRNA-dihydrouridine synthase 2 [EC:1.3.1.91]	-0.438802
1539	hypothetical protein		1.16472
15398	hypothetical protein	plastid division protein FtsZ (AB032072); K03531 cell division protein FtsZ	-0.291336
15417	hypothetical protein	similar to spermatogenesis associated 5; K14575 AAA family ATPase	0.345462
15424	hypothetical protein	dimethyladenosine transferase; K02528 16S rRNA (adenine1518-N6/adenine1519-N6)-dimethyltransferase [EC:2.1.1.182]	2.44589
1543	hypothetical protein		1.01909
1549	FAH1; fatty acid hydroxylase, cytochrome P450 (EC:1.14.14.1)	FAH1; fatty acid hydroxylase, cytochrome P450 (EC:1.14.14.1)	-0.664864
1553	hypothetical protein; K07376 protein kinase, cGMP-dependent [EC:2.7.11.12]	hypothetical protein; K07376 protein kinase, cGMP-dependent [EC:2.7.11.12]	0.780923
15539	hypothetical protein	hypothetical protein similar to cysteinyl-tRNA synthetase; K01883 cysteinyl-tRNA synthetase [EC:6.1.1.16]	0.914979
1554	hypothetical protein	endo-1,3-beta-glucosidase	0.679497
1555	hypothetical protein		3.18989
15605	hypothetical protein	hypothetical protein; K07376 protein kinase, cGMP-dependent [EC:2.7.11.12]	-0.772152
15610	hypothetical protein	kif15, si:dkey-108k21.1, wu:fb96c12, wu:fc51g12, wu:fe01e02; kinesin family member 15; K10400 kinesin family member 15	1.29474
15638	hypothetical protein	Histone-lysine N-methyltransferase ATXR6, putative (EC:2.1.1.43)	-0.327088
1569	hypothetical protein	hypothetical protein; K13539 leishmanolysin-like peptidase [EC:3.4.24.-]	0.293862
15791	hypothetical protein	NP1; mitogen-activated protein kinase kinase kinase ANP1	1.13598
15819	hypothetical protein; K11407 histone deacetylase 6/10 [EC:3.5.1.98]	hypothetical protein; K11407 histone deacetylase 6/10 [EC:3.5.1.98]	0.519836
1585	serine threonine phosphatase (EC:3.1.3.16); K04382 protein phosphatase 2 (formerly 2A), catalytic subunit [EC:3.1.3.16]	serine threonine phosphatase (EC:3.1.3.16); K04382 protein phosphatase 2 (formerly 2A), catalytic subunit [EC:3.1.3.16]	0.657831
15858	hypothetical protein; K01785 aldose 1-epimerase [EC:5.1.3.3]	hypothetical protein; K01785 aldose 1-epimerase [EC:5.1.3.3]	1.50535
1586	hypothetical protein	Os02g0168000	0.572409
1587	hypothetical protein		0.626161
15887	cdc2/cdc28 protein kinase (EC:2.7.1.-); K02202 cyclin-dependent kinase 7 [EC:2.7.11.22 2.7.11.23]	cdc2/cdc28 protein kinase (EC:2.7.1.-); K02202 cyclin-dependent kinase 7 [EC:2.7.11.22 2.7.11.23]	-0.779957
1591	hypothetical protein		-1.08322
15916	hypothetical protein	cGMP-dependent protein kinase, putative	1.61192
15961	hypothetical protein; K01934 5-formyltetrahydrofolate cyclo-ligase [EC:6.3.3.2]	hypothetical protein; K01934 5-formyltetrahydrofolate cyclo-ligase [EC:6.3.3.2]	-0.563941
15972	hypothetical protein; K12831 splicing factor 3B subunit 4	hypothetical protein; K12831 splicing factor 3B subunit 4	-0.308079
15976	hypothetical protein; K01866 tyrosyl-tRNA synthetase [EC:6.1.1.1]	hypothetical protein; K01866 tyrosyl-tRNA synthetase [EC:6.1.1.1]	0.5956
16039	hypothetical protein; K08741 DNA mismatch repair protein MSH5	hypothetical protein; K08741 DNA mismatch repair protein MSH5	2.08199
1611	hypothetical protein		-0.983262
16114	hypothetical protein; K00033 6-phosphogluconate dehydrogenase [EC:1.1.1.44]	hypothetical protein; K00033 6-phosphogluconate dehydrogenase [EC:1.1.1.44]	-0.55858
16136	peptide chain release factor 1	peptide chain release factor 1	0.217421
1615	hypothetical protein		0.725824
16184	hypothetical protein; K15113 solute carrier family 25 (mitochondrial iron transporter), member 28/37	hypothetical protein; K15113 solute carrier family 25 (mitochondrial iron transporter), member 28/37	0.883768
16193	protease (EC:3.4.21.-)	protease (EC:3.4.21.-)	0.677544
1621	hypothetical protein	hypothetical protein; K15296 alpha-soluble NSF attachment protein	3.53858
1626	hypothetical protein		0.856025
16287	hypothetical protein	serine/threonine protein kinase	3.9268
16295	hypothetical protein; K03841 fructose-1,6-bisphosphatase I [EC:3.1.3.11]	hypothetical protein; K03841 fructose-1,6-bisphosphatase I [EC:3.1.3.11]	-1.24544
16304	hypothetical protein	hypothetical protein; K00852 ribokinase [EC:2.7.1.15]	-0.558921
1634	hypothetical protein		-0.441435
16344	hypothetical protein; K15272 solute carrier family 35 (UDP-sugar transporter), member A1/2/3	hypothetical protein; K15272 solute carrier family 35 (UDP-sugar transporter), member A1/2/3	-1.19935
1637	hypothetical protein		-1.22812
16378	dolichylphosphate beta-glucosyltransferase (EC:2.4.1.117); K00729 dolichyl-phosphate beta-glucosyltransferase [EC:2.4.1.117]	dolichylphosphate beta-glucosyltransferase (EC:2.4.1.117); K00729 dolichyl-phosphate beta-glucosyltransferase [EC:2.4.1.117]	-1.16066
16390	hypothetical protein; K01365 cathepsin L [EC:3.4.22.15]	hypothetical protein; K01365 cathepsin L [EC:3.4.22.15]	-0.835173
16440	RP3A; RP3A,-like protein to dna-directed RNA polymerase II third largest subunit (EC:2.7.7.6); K03011 DNA-directed RNA polymerase II subunit RPB3	RP3A; RP3A,-like protein to dna-directed RNA polymerase II third largest subunit (EC:2.7.7.6); K03011 DNA-directed RNA polymerase II subunit RPB3	-0.305325
16501	protein kinase; K04345 protein kinase A [EC:2.7.11.11]	protein kinase; K04345 protein kinase A [EC:2.7.11.11]	-0.578814
16511	hypothetical protein; K15272 solute carrier family 35 (UDP-sugar transporter), member A1/2/3	hypothetical protein; K15272 solute carrier family 35 (UDP-sugar transporter), member A1/2/3	7.01767
16607	hypothetical protein	dioxygenase domain-containing protein	-0.889064
16613	hypothetical protein; K08860 eukaryotic translation initiation factor 2-alpha kinase [EC:2.7.11.1]	hypothetical protein; K08860 eukaryotic translation initiation factor 2-alpha kinase [EC:2.7.11.1]	0.452947
1665	hypothetical protein	electron carrier protein	-1.07222
16656	hypothetical protein; K01517 manganese-dependent ADP-ribose/CDP-alcohol diphosphatase [EC:3.6.1.13 3.6.1.16 3.6.1.53]	hypothetical protein; K01517 manganese-dependent ADP-ribose/CDP-alcohol diphosphatase [EC:3.6.1.13 3.6.1.16 3.6.1.53]	1.36584
1668	hypothetical protein	chaperone protein DnaJ; K03686 molecular chaperone DnaJ	-2.28407
16755	hypothetical protein; K13348 protein Mpv17	hypothetical protein; K13348 protein Mpv17	-0.594307
168	POLR2A; polymerase (RNA) II (DNA directed) polypeptide A, 220kDa; K03006 DNA-directed RNA polymerase II subunit RPB1 [EC:2.7.7.6]	POLR2A; polymerase (RNA) II (DNA directed) polypeptide A, 220kDa; K03006 DNA-directed RNA polymerase II subunit RPB1 [EC:2.7.7.6]	-0.393384
1681	hypothetical protein; K11137 telomere length regulation protein	hypothetical protein; K11137 telomere length regulation protein	1.14345
16828	hypothetical protein	calcium-dependent protein kinase	0.458759
16842	SAT1; serine acetyl transferase (EC:2.3.1.30); K00640 serine O-acetyltransferase [EC:2.3.1.30]	SAT1; serine acetyl transferase (EC:2.3.1.30); K00640 serine O-acetyltransferase [EC:2.3.1.30]	-0.806534
1685	hypothetical protein		0.73931
1687	hypothetical protein		0.941553
16912	hypothetical protein; K01092 myo-inositol-1(or 4)-monophosphatase [EC:3.1.3.25]	hypothetical protein; K01092 myo-inositol-1(or 4)-monophosphatase [EC:3.1.3.25]	0.836817
16926	hypothetical protein; K14016 ubiquitin fusion degradation protein 1	hypothetical protein; K14016 ubiquitin fusion degradation protein 1	-0.468442
16947	hypothetical protein	helicase_1	1.07327
16952	hypothetical protein; K01113 alkaline phosphatase D [EC:3.1.3.1]	hypothetical protein; K01113 alkaline phosphatase D [EC:3.1.3.1]	0.527564
1696	hypothetical protein		-0.458803
17002	hypothetical protein	AAA ATPase central domain-containing protein	-0.264614
17036	hypothetical protein	MLK1; myosin light chain kinase (EC:2.7.11.18 2.7.11.17); K08794 calcium/calmodulin-dependent protein kinase I [EC:2.7.11.17]	-0.21675
1704	hypothetical protein; K01551 arsenite-transporting ATPase [EC:3.6.3.16]	hypothetical protein; K01551 arsenite-transporting ATPase [EC:3.6.3.16]	0.883122
1706	hypothetical protein		-0.678364
17073	hypothetical protein	NV16558; uncharacterized LOC100123185	-0.641215
17095	hypothetical protein	NLI interacting factor-like phosphatase, putative; K15731 carboxy-terminal domain RNA polymerase II polypeptide A small phosphatase [EC:3.1.3.16]	-0.470859
1711	hypothetical protein	Sec14-like protein	-1.35925
17140	hypothetical protein; K00797 spermidine synthase [EC:2.5.1.16]	hypothetical protein; K00797 spermidine synthase [EC:2.5.1.16]	0.503901
17145	hypothetical protein	methyltransferase WBSCR22	-0.587324
17228	hypothetical protein	trypsin-like serine protease	2.17277
17242	hypothetical protein	hypersensitive-induced response protein 1-like	0.670911
1726	hypothetical protein		-1.36584
17271	hypothetical protein; K14864 tRNA (cytidine32/guanosine34-2'-O)-methyltransferase [EC:2.1.1.205]	hypothetical protein; K14864 tRNA (cytidine32/guanosine34-2'-O)-methyltransferase [EC:2.1.1.205]	0.407313
17302	inositol monophosphatase	inositol monophosphatase	1.4034
17310	hypothetical protein	phosphoglycerate/bisphosphoglycerate mutase family protein	1.57485
17312	hypothetical protein; K01828 [EC:5.3.3.-]	hypothetical protein; K01828 [EC:5.3.3.-]	-0.673441
17314	hypothetical protein	TMEM184C, TMEM34; transmembrane protein 184C	0.578805
17337	hypothetical protein	cyclin-L1, putative	0.754813
1734	hypothetical protein	pentatricopeptide repeat-containing protein, putative	2.10221
17349	hypothetical protein	prohibitin-like protein	1.26461
17362	hypothetical protein; K10704 ubiquitin-conjugating enzyme E2 variant	hypothetical protein; K10704 ubiquitin-conjugating enzyme E2 variant	2.29224
1738	hypothetical protein	ATP-dependent Clp protease proteolytic subunit	-0.489967
1743	smc-like protein	smc-like protein	0.740334
1744	hypothetical protein		0.903745
17468	hypothetical protein; K03115 casein kinase II subunit beta	hypothetical protein; K03115 casein kinase II subunit beta	-0.55901
1747	hypothetical protein; K10768 alkylated DNA repair protein alkB homolog 6 [EC:1.14.11.-]	hypothetical protein; K10768 alkylated DNA repair protein alkB homolog 6 [EC:1.14.11.-]	1.35846
1748	hypothetical protein	MYO5A; myosin VA (heavy chain 12, myoxin); K10357 myosin V	0.48141
17480	hypothetical protein	3-phosphoinoside dependent protein kinase; K06276 3-phosphoinositide dependent protein kinase-1 [EC:2.7.11.1]	1.40389
17484	hypothetical protein	nudix hydrolase 2-like	0.756074
17492	hypothetical protein	molybdopterin biosynthesis MoeB protein	0.537232
17511	hypothetical protein; K05539 tRNA-dihydrouridine synthase A [EC:1.-.-.-]	hypothetical protein; K05539 tRNA-dihydrouridine synthase A [EC:1.-.-.-]	-0.312957
1753	hypothetical protein		2.10147
1758	hypothetical protein		1.88919
17582	hypothetical protein	HDHD2; haloacid dehalogenase-like hydrolase domain containing 2	0.629879
1764	hypothetical protein		-0.869987
1765	hypothetical protein		1.22571
17651	hypothetical protein; K01834 2,3-bisphosphoglycerate-dependent phosphoglycerate mutase [EC:5.4.2.1]	hypothetical protein; K01834 2,3-bisphosphoglycerate-dependent phosphoglycerate mutase [EC:5.4.2.1]	2.71046
17657	hypothetical protein; K14539 large subunit GTPase 1 [EC:3.6.1.-]	hypothetical protein; K14539 large subunit GTPase 1 [EC:3.6.1.-]	-0.651367
17695	hypothetical protein	short-chain dehydrogenase/reductase SDR	0.363502
1770	hypothetical protein		0.613742
17735	hypothetical protein	PGAM_5; hypothetical protein; K01834 2,3-bisphosphoglycerate-dependent phosphoglycerate mutase [EC:5.4.2.1]	-0.270363
17747	hypothetical protein	50S ribosomal protein L15	0.244233
1778	hypothetical protein	similar to ankyrin 2,3/unc44	-0.321758
1779	hypothetical protein		-0.720017
17811	Tpt1; triose phosphate/phosphate translocator	Tpt1; triose phosphate/phosphate translocator	-1.47929
1783	hypothetical protein	transmembrane protein, putative	1.25126
17845	hypothetical protein; K10643 CCR4-NOT transcription complex subunit 4 [EC:6.3.2.19]	hypothetical protein; K10643 CCR4-NOT transcription complex subunit 4 [EC:6.3.2.19]	0.304246
17854	hypothetical protein	hypothetical protein; K00510 heme oxygenase [EC:1.14.99.3]	-1.18055
17859	hypothetical protein; K13989 Derlin-2/3	hypothetical protein; K13989 Derlin-2/3	0.879305
1786	hypothetical protein		1.91369
17880	hypothetical protein; K07023 putative hydrolases of HD superfamily	hypothetical protein; K07023 putative hydrolases of HD superfamily	-0.355951
17910	hypothetical protein; K04554 ubiquitin-conjugating enzyme E2 J2 [EC:6.3.2.19]	hypothetical protein; K04554 ubiquitin-conjugating enzyme E2 J2 [EC:6.3.2.19]	-0.260399
17935	hypothetical protein; K12591 exosome complex exonuclease RRP6 [EC:3.1.13.-]	hypothetical protein; K12591 exosome complex exonuclease RRP6 [EC:3.1.13.-]	-0.350475
17946	hypothetical protein	GLO_1; glyoxalase (EC:3.1.2.6)	3.04419
17952	hypothetical protein	hypothetical protein; K14961 COMPASS component SWD1	0.303378
17961	hypothetical protein; K06890	hypothetical protein; K06890	0.938354
17966	hypothetical protein; K07441 beta-1,4-N-acetylglucosaminyltransferase [EC:2.4.1.141]	hypothetical protein; K07441 beta-1,4-N-acetylglucosaminyltransferase [EC:2.4.1.141]	-0.525462
1804	hypothetical protein	anoctamin, putative	-0.882186
18047	dolichylpyrophosphate phosphatase (EC:3.6.1.43); K07252 dolichyldiphosphatase [EC:3.6.1.43]	dolichylpyrophosphate phosphatase (EC:3.6.1.43); K07252 dolichyldiphosphatase [EC:3.6.1.43]	-0.80939
1806	hypothetical protein	apicomplexan specific region near N-terminus	-0.776844
18071	hypothetical protein; K08592 sentrin-specific protease 1 [EC:3.4.22.-]	hypothetical protein; K08592 sentrin-specific protease 1 [EC:3.4.22.-]	0.532758
18076	hypothetical protein	hypothetical protein; K00939 adenylate kinase [EC:2.7.4.3]	0.957761
18089	peroxiredoxin	peroxiredoxin	-1.04237
181	n-acetylglucosaminyl-phosphatidylinositol biosynthetic protein; K03857 phosphatidylinositol glycan, class A [EC:2.4.1.198]	n-acetylglucosaminyl-phosphatidylinositol biosynthetic protein; K03857 phosphatidylinositol glycan, class A [EC:2.4.1.198]	-0.409364
18104	hypothetical protein; K03575 A/G-specific adenine glycosylase [EC:3.2.2.-]	hypothetical protein; K03575 A/G-specific adenine glycosylase [EC:3.2.2.-]	0.905593
18109	hypothetical protein	GDT1-like protein 2, chloroplastic	1.81682
1817	hypothetical protein		1.19064
1818	hypothetical protein		-0.546312
18190	hypothetical protein; K00472 prolyl 4-hydroxylase [EC:1.14.11.2]	hypothetical protein; K00472 prolyl 4-hydroxylase [EC:1.14.11.2]	0.862482
1827	hypothetical protein		-0.915202
18303	canine-like rab-type small G protein; K07890 Ras-related protein Rab-21	canine-like rab-type small G protein; K07890 Ras-related protein Rab-21	0.878493
1833	hypothetical protein		-0.811896
18348	hypothetical protein	2OG-Fe(II) oxygenase family oxidoreductase	-0.405251
1835	hypothetical protein	An01g07380; TPR domain protein	0.810725
18388	hypothetical protein; K10583 ubiquitin-conjugating enzyme E2 S [EC:6.3.2.19]	hypothetical protein; K10583 ubiquitin-conjugating enzyme E2 S [EC:6.3.2.19]	-0.551238
18392	hypothetical protein	2OG-Fe(II) oxygenase family oxidoreductase	-0.810458
18462	hypothetical protein	endosomal cargo receptor (Erv25), putative	-0.876434
18469	hypothetical protein	hypothetical protein; K03773 FKBP-type peptidyl-prolyl cis-trans isomerase FklB [EC:5.2.1.8]	-0.562606
1849	hypothetical protein	serine/threonine protein kinase	0.281032
18530	hypothetical protein; K03470 ribonuclease HII [EC:3.1.26.4]	hypothetical protein; K03470 ribonuclease HII [EC:3.1.26.4]	-0.304464
1855	hypothetical protein		2.38589
1857	hypothetical protein	NUDC-like protein; nuclear movement protein, putative (ISS)	-0.269098
1861	hypothetical protein		1.0339
18613	hypothetical protein	clpP; ATP-dependent Clp protease proteolytic subunit (EC:3.4.21.92); K01358 ATP-dependent Clp protease, protease subunit [EC:3.4.21.92]	-0.562782
18624	hypothetical protein; K13348 protein Mpv17	hypothetical protein; K13348 protein Mpv17	-1.63654
1863	hypothetical protein		0.915203
18662	hypothetical protein; K00939 adenylate kinase [EC:2.7.4.3]	hypothetical protein; K00939 adenylate kinase [EC:2.7.4.3]	0.586066
18665	CLPP2; catalytic subunit of clp protein superfamily (EC:3.4.21.92); K01358 ATP-dependent Clp protease, protease subunit [EC:3.4.21.92]	CLPP2; catalytic subunit of clp protein superfamily (EC:3.4.21.92); K01358 ATP-dependent Clp protease, protease subunit [EC:3.4.21.92]	0.899943
1869	hypothetical protein		-0.653671
1871	hypothetical protein		-0.503904
18741	hypothetical protein	Os08g0435800	-0.664114
1875	hypothetical protein		1.59093
18771	hypothetical protein	phosphatidylinositol-4-phosphate 5-kinase-like protein	1.47604
18775	hypothetical protein	radial spoke head 1 homolog	-1.65065
1880	hypothetical protein	long-chain-fatty-acid--CoA ligase (EC:6.2.1.3)	-0.716555
1882	hypothetical protein	asparagine synthetase domain-containing protein, putative	0.6577
18820	MYB9; MYB DNA binding protein/ transcription factor-like protein	MYB9; MYB DNA binding protein/ transcription factor-like protein	-0.49219
1884	hypothetical protein		0.39929
1888	hypothetical protein		1.01252
1896	hypothetical protein		-1.36828
1899	hypothetical protein		-0.672995
1903	hypothetical protein		-2.06169
19058	hypothetical protein; K00981 phosphatidate cytidylyltransferase [EC:2.7.7.41]	hypothetical protein; K00981 phosphatidate cytidylyltransferase [EC:2.7.7.41]	-0.362915
1906	hypothetical protein		-0.646244
19069	hypothetical protein	conserved Plasmodium protein, unknown function	0.440873
1908	hypothetical protein		1.19151
19106	hypothetical protein	peptidyl-prolyl cis-trans isomerase-like	0.500204
1911	hypothetical protein		0.830796
1912	hypothetical protein	hypothetical protein; K00472 prolyl 4-hydroxylase [EC:1.14.11.2]	-0.706987
19141	hypothetical protein	flavodoxin	1.58692
1915	hypothetical protein		-1.38894
1921	methyl transferase-like protein	methyl transferase-like protein	0.874326
1926	hypothetical protein	aspartyl/asparaginyl beta-hydroxylase	1.13047
19262	hypothetical protein	uncharacterized LOC100217063	0.777025
1931	hypothetical protein		-0.91303
1932	hypothetical protein		0.927939
1934	hypothetical protein		0.488291
19345	hypothetical protein	MG05239.4; hypothetical protein; K10841 DNA excision repair protein ERCC-6	0.729896
19351	hypothetical protein	protein phosphatase 1 regulatory subunit, putative	0.472353
1937	hypothetical protein		-1.01432
19374	hypothetical protein; K12883 nuclear cap-binding protein subunit 2	hypothetical protein; K12883 nuclear cap-binding protein subunit 2	-0.809199
1938	hypothetical protein		1.23497
1940	hypothetical protein		-0.881585
1942	hypothetical protein		0.932519
19421	hypothetical protein	UPL1; ubiquitin-protein ligase 1	-0.395797
1943	hypothetical protein	HSF7; hypothetical protein	-0.378032
19435	hypothetical protein	calcium-dependent protein kinase 29-like; K13412 calcium-dependent protein kinase [EC:2.7.11.1]	0.380402
1945	hypothetical protein	Os02g0790600	-0.523827
19465	hypothetical protein	NRX2; nucleoredoxin 2	0.654859
19501	RS10; RS10, ribosomal protein 10 40S small ribosomal subunit; K02947 small subunit ribosomal protein S10e	RS10; RS10, ribosomal protein 10 40S small ribosomal subunit; K02947 small subunit ribosomal protein S10e	0.897213
1951	hypothetical protein		0.930638
1954	hypothetical protein		1.46226
19541	RL28; RL28, ribosomal protein 28 60S large ribosomal subunit; K02903 large subunit ribosomal protein L28e	RL28; RL28, ribosomal protein 28 60S large ribosomal subunit; K02903 large subunit ribosomal protein L28e	0.906214
1955	hypothetical protein; K14347 solute carrier family 10 (sodium/bile acid cotransporter), member 7	hypothetical protein; K14347 solute carrier family 10 (sodium/bile acid cotransporter), member 7	0.858365
19553	hypothetical protein	sorting nexin	-1.11407
1957	hypothetical protein		-1.3432
1959	hypothetical protein		6.46923
19601	hypothetical protein	thiol-disulfide oxidoreductase	0.78986
1961	hypothetical protein	s5h; salicylate monooxygenase; K00480 salicylate hydroxylase [EC:1.14.13.1]	2.09
1962	hypothetical protein	peptidase M48 Ste24p	1.95591
19626	hypothetical protein	dorsal-ventral patterning protein tolloid	-1.78202
19649	hypothetical protein	MORN repeat protein	-2.23445
1967	hypothetical protein		-3.31252
1969	hypothetical protein		-0.403482
19701	hypothetical protein	GI20465 gene product from transcript GI20465-RA; K09577 FK506-binding protein 14 [EC:5.2.1.8]	-0.759664
1973	hypothetical protein		2.861
19743	hypothetical protein; K11088 small nuclear ribonucleoprotein D3	hypothetical protein; K11088 small nuclear ribonucleoprotein D3	0.596484
1976	hypothetical protein		0.753137
19764	hypothetical protein	AGAP001417-PA	-0.730183
1979	hypothetical protein	uncharacterized LOC100255799	-0.843594
19793	histone H2A; K11251 histone H2A	histone H2A; K11251 histone H2A	-1.51605
1985	hypothetical protein		0.456914
1989	hypothetical protein	peptidyl-prolyl cis-trans isomerase	-1.928
19895	hypothetical protein	regulator of chromosome condensation (RCC1)-like protein; K11494 RCC1 and BTB domain-containing protein	-0.422099
19899	hypothetical protein	hypothetical protein; K04498 E1A/CREB-binding protein [EC:2.3.1.48]	0.479386
19963	hypothetical protein	hypothetical protein; K12492 ADP-ribosylation factor GTPase-activating protein 1	-0.5797
19977	hypothetical protein	PtrTrxy2; thioredoxin y	0.565576
20008	RS26; RS26, ribosomal protein 26 40S small ribosomal subunit; K02976 small subunit ribosomal protein S26e	RS26; RS26, ribosomal protein 26 40S small ribosomal subunit; K02976 small subunit ribosomal protein S26e	0.62808
20014	hypothetical protein	KIS; tubulin-specific chaperone A	0.479662
20016	hypothetical protein	peptidyl-prolyl isomerase (EC:5.2.1.8); K01802 peptidylprolyl isomerase [EC:5.2.1.8]	-0.536702
20024	hypothetical protein	peptidyl-prolyl cis-trans isomerase-like protein; K01802 peptidylprolyl isomerase [EC:5.2.1.8]	2.19468
2003	hypothetical protein		-1.05321
2006	hypothetical protein		0.366816
20069	60S ACIDIC ribosomal protein P2; K02943 large subunit ribosomal protein LP2	60S ACIDIC ribosomal protein P2; K02943 large subunit ribosomal protein LP2	0.987095
2009	hypothetical protein		0.814303
2010	hypothetical protein	SPX domain-containing membrane protein Os04g0573000-like	3.71692
20146	hypothetical protein		0.983831
2015	hypothetical protein	HSF21; hypothetical protein	-1.18453
2016	hypothetical protein		-1.57041
20186	hypothetical protein	chaperone protein DnaJ; K03686 molecular chaperone DnaJ	-0.833935
20189	hypothetical protein	Cisd1, AU043990, AW743335, D10Ertd214e, Zcd1, mitoNEET; CDGSH iron sulfur domain 1	-0.529264
20194	hypothetical protein	Hypothetical protein CBG02885	1.16746
20220	hypothetical protein; K12160 small ubiquitin-related modifier	hypothetical protein; K12160 small ubiquitin-related modifier	-0.56266
20223	hypothetical protein	RNP-1 like RNA-binding protein	-0.784681
2023	hypothetical protein	helicase	0.514028
20266	hypothetical protein	RNP-1 like RNA-binding protein	0.970061
2031	hypothetical protein		0.880577
2032	hypothetical protein		0.795989
20330	tim9-like protein	tim9-like protein	-0.856386
20335	hypothetical protein	PpiC-type peptidyl-prolyl cis-trans isomerase; K03769 peptidyl-prolyl cis-trans isomerase C [EC:5.2.1.8]	-1.32487
2035	hypothetical protein		-0.69765
2036	hypothetical protein		-0.855182
2038	hypothetical protein		2.05058
2039	hypothetical protein	hypothetical protein; K00545 catechol O-methyltransferase [EC:2.1.1.6]	-2.25486
20405	hypothetical protein	hypothetical protein; K03676 glutaredoxin 3	-0.526521
20420	hypothetical protein	rpmA; 50S ribosomal protein L27; K02899 large subunit ribosomal protein L27	-0.325666
2050	hypothetical protein		-0.615932
2052	hypothetical protein		5.39067
20541	hypothetical protein	hypothetical protein; K15196 transcription factor IIIB 90 kDa subunit	-0.497156
20564	hypothetical protein		0.813606
20565	hypothetical protein		2.95597
20572	hypothetical protein; K11090 lupus La protein	hypothetical protein; K11090 lupus La protein	1.61802
20577	hypothetical protein		-0.436799
20582	hypothetical protein		-0.853853
20584	hypothetical protein		0.379235
20585	hypothetical protein		0.250613
20587	hypothetical protein	325.t00010; hypothetical protein	-1.2902
20595	hypothetical protein	protein PNS1	-1.59751
20596	hypothetical protein		-0.897671
2060	hypothetical protein		-1.21669
20603	hypothetical protein	OEE3; oxygen-evolving enhancer protein 3	-2.23898
20605	hypothetical protein	drh-1; Dicer Related Helicase family member (drh-1)	1.41598
20609	hypothetical protein		-0.671457
20615	hypothetical protein		0.808887
20617	hypothetical protein		0.716479
20618	hypothetical protein		0.832065
20622	hypothetical protein	FAD dependent oxidoreductase	0.787665
20625	hypothetical protein		0.750903
20626	hypothetical protein		0.69792
2063	hypothetical protein	SET domain-containing protein 4-like	-1.25799
20630	hypothetical protein	MG10002.4, MG10003.4; hypothetical protein	-0.226636
20633	hypothetical protein	amino acid permease-like protein	-0.469873
20637	hypothetical protein; K15979 staphylococcal nuclease domain-containing protein 1	hypothetical protein; K15979 staphylococcal nuclease domain-containing protein 1	-0.917234
20644	hypothetical protein		-1.61067
20649	hypothetical protein		-1.93238
20659	hypothetical protein		0.67136
20661	hypothetical protein	NLTF; NF-X1-like transcription factor	0.970438
20681	hypothetical protein; K13138 integrator complex subunit 1	hypothetical protein; K13138 integrator complex subunit 1	-0.657885
20683	hypothetical protein		-0.390501
20689	hypothetical protein	SmkH; Protein Lysyl hydroxylase fusion protein, putative	0.473
20690	hypothetical protein		0.651096
20698	hypothetical protein	sarcalumenin precursor	-0.517483
20702	hypothetical protein		0.625261
20703	hypothetical protein		-0.445598
20708	hypothetical protein; K01078 acid phosphatase [EC:3.1.3.2]	hypothetical protein; K01078 acid phosphatase [EC:3.1.3.2]	-0.458776
20714	hypothetical protein	hypothetical protein; K10758 thiol oxidase [EC:1.8.3.2]	-0.280186
20715	hypothetical protein	hypothetical protein; K10758 thiol oxidase [EC:1.8.3.2]	0.975938
20723	hypothetical protein		0.581481
20731	mitochondrial carrier protein	mitochondrial carrier protein	0.904125
20732	hypothetical protein		0.538682
20737	hypothetical protein	hypothetical protein; K15335 tRNA (cytosine34-C5)-methyltransferase [EC:2.1.1.203]	1.37476
20742	hypothetical protein		0.699552
20745	hypothetical protein	ubiquitin interaction motif-containing protein	0.4879
20746	hypothetical protein		-0.488821
20750	hypothetical protein		-0.795916
20751	hypothetical protein	als2b; amyotrophic lateral sclerosis 2b (juvenile); K04575 amyotrophic lateral sclerosis 2 (juvenile)	-1.23097
20752	hypothetical protein		1.53762
20754	hypothetical protein		1.22226
20766	hypothetical protein	csbC; metabolite transport protein	-1.30629
20768	hypothetical protein	hypothetical protein; K00472 prolyl 4-hydroxylase [EC:1.14.11.2]	-0.400109
20771	hypothetical protein		0.442184
20773	hypothetical protein		0.243601
20776	hypothetical protein		0.796472
20778	hypothetical protein	hypothetical protein; K04498 E1A/CREB-binding protein [EC:2.3.1.48]	-0.488458
20782	hypothetical protein		-0.658677
20788	methyltransferase; K00586 diphthine synthase [EC:2.1.1.98]	methyltransferase; K00586 diphthine synthase [EC:2.1.1.98]	1.47447
20791	hypothetical protein	Protein phosphatase 2C containing protein	-0.646197
20792	hypothetical protein		-0.43517
20796	hypothetical protein	protein transport protein Sec24-like At4g32640-like; K14007 protein transport protein SEC24	0.371715
20797	hypothetical protein	type 11 methyltransferase	1.38948
2081	hypothetical protein		0.371021
20810	hypothetical protein	Ftr1_plasma membrane iron permease; K07243 high-affinity iron transporter	-2.74973
20812	hypothetical protein		1.19709
20813	hypothetical protein		0.639719
20814	hypothetical protein		1.51371
20816	hypothetical protein; K00826 branched-chain amino acid aminotransferase [EC:2.6.1.42]	hypothetical protein; K00826 branched-chain amino acid aminotransferase [EC:2.6.1.42]	0.758903
20819	hypothetical protein		-0.696078
20821	hypothetical protein	protein scp/tpx-1/ag5/pr-1/sc7 domain-containing protein	-1.9192
20823	hypothetical protein	putative cholinephosphate cytidylyltransferase A	-0.523482
20829	hypothetical protein	HPP family protein	-0.750544
20834	hypothetical protein	dynamin family protein	0.563831
20837	hypothetical protein		-0.658611
20843	hypothetical protein		0.868637
20847	hypothetical protein		-1.16391
2085	hypothetical protein; K10751 chromatin assembly factor 1 subunit B	hypothetical protein; K10751 chromatin assembly factor 1 subunit B	0.761984
20859	hypothetical protein	Transcriptional regulator, Sir2 family	0.755197
20868	hypothetical protein	Membralin, putative	0.247952
2087	LCTP l-lactate permease	LCTP l-lactate permease	-0.544907
20870	hypothetical protein		-0.394848
20875	hypothetical protein		0.471861
20877	hypothetical protein		1.1998
20879	hypothetical protein		1.40081
20887	hypothetical protein		0.811925
20889	hypothetical protein	amino acid/polyamine transporter	-0.703003
20891	hypothetical protein	ferric reductase	-2.49852
20909	hypothetical protein		-0.92134
20916	hypothetical protein		0.824013
20920	hypothetical protein	peptidase M50	0.260247
20924	hypothetical protein		-0.686924
20931	hypothetical protein		-1.2538
20933	hypothetical protein		0.686316
20935	hypothetical protein		-0.576352
20945	hypothetical protein		-0.324039
20946	hypothetical protein	AO090102000421; hypothetical protein	-0.888192
2095	hypothetical protein	hypothetical protein; K10885 ATP-dependent DNA helicase 2 subunit 2	-1.29591
20951	hypothetical protein	aarA; hypothetical protein	-0.936555
20952	hypothetical protein	MSCL2; MscS-Like mechanosensitive ion channel MSCL2	-0.552821
20953	hypothetical protein	hypothetical protein; K01312 trypsin [EC:3.4.21.4]	-1.17331
20954	hypothetical protein	Tesmin/TSO1-like CXC domain containing protein	1.23234
20955	hypothetical protein	TPR domain protein	-0.463223
20959	hypothetical protein		0.553034
20963	hypothetical protein		-0.994796
20965	hypothetical protein		-2.12435
20966	hypothetical protein	uncharacterized LOC100500578	0.824567
20970	hypothetical protein	AAA family ATPase, putative	-0.415135
20972	hypothetical protein		0.997569
20974	hypothetical protein		-1.79378
20982	hypothetical protein	hypothetical protein; K07034	-0.912896
20983	hypothetical protein	EF hand family protein	0.985339
20984	hypothetical protein		0.631707
20987	hypothetical protein		-2.46019
20988	hypothetical protein	chaperone protein DnaJ; K09503 DnaJ homolog subfamily A member 2	0.306505
20989	hypothetical protein		-0.462502
20993	heat shock protein HslVU, ATPase; K03667 ATP-dependent HslUV protease ATP-binding subunit HslU	heat shock protein HslVU, ATPase; K03667 ATP-dependent HslUV protease ATP-binding subunit HslU	0.717899
20996	hypothetical protein		-0.57788
20997	hypothetical protein		-0.353709
20998	microtubule-associated protein	microtubule-associated protein	0.321984
20999	hypothetical protein	cyclin protein	-1.17389
21000	cyclin protein	cyclin protein	-1.28497
21001	hypothetical protein	cyclin protein	-1.63796
21002	hypothetical protein		-0.479352
21004	hypothetical protein	hypothetical protein; K03139 transcription initiation factor TFIIF subunit beta [EC:3.6.4.12]	-0.510931
21016	hypothetical protein		-1.37112
21020	hypothetical protein		-0.725816
21039	hypothetical protein		0.700203
21042	hypothetical protein		-0.921136
21045	hypothetical protein		-0.925735
21052	hypothetical protein		-0.481747
21058	hypothetical protein		-1.20835
21059	hypothetical protein		-1.71863
21060	hypothetical protein	vesicle-associated membrane protein-associated protein A	-0.248579
21066	hypothetical protein		1.12356
21067	hypothetical protein	similar to NAD(P)H:quinone oxidoreductase	-0.574346
2107	hypothetical protein		-0.741384
21085	hypothetical protein	alkaline phosphatase (EC:3.1.3.1)	-1.09234
21087	hypothetical protein		0.72351
21088	hypothetical protein	helicase	0.480504
21089	hypothetical protein		-0.46675
21092	hypothetical protein		-0.539195
21098	hypothetical protein	Predicted inosine-uridine preferring nucleoside hydrolase (ISS)	-0.354917
21104	hypothetical protein	GPI anchored endo-1,3(4)-beta-glucanase (EC:3.2.1.-); K01238 [EC:3.2.1.-]	1.12338
21105	hypothetical protein; K11268 N-acetyltransferase [EC:2.3.1.-]	hypothetical protein; K11268 N-acetyltransferase [EC:2.3.1.-]	0.380615
21108	hypothetical protein; K07376 protein kinase, cGMP-dependent [EC:2.7.11.12]	hypothetical protein; K07376 protein kinase, cGMP-dependent [EC:2.7.11.12]	-0.851885
21109	sphingosine kinase (EC:2.7.1.-); K04718 sphingosine kinase [EC:2.7.1.91]	sphingosine kinase (EC:2.7.1.-); K04718 sphingosine kinase [EC:2.7.1.91]	0.871556
21119	hypothetical protein		-0.273099
21124	hypothetical protein		0.690441
21126	hypothetical protein		0.641087
21133	hypothetical protein	hypothetical protein; K14806 ATP-dependent RNA helicase DDX31/DBP7 [EC:3.6.4.13]	-0.30221
21139	hypothetical protein		2.55438
21140	hypothetical protein	protein binding protein, putative	-0.482188
21141	hypothetical protein	riboflavin biosynthesis protein RibD; K11752 diaminohydroxyphosphoribosylaminopyrimidine deaminase / 5-amino-6-(5-phosphoribosylamino)uracil reductase [EC:3.5.4.26 1.1.1.193]	1.19963
21143	hypothetical protein		-0.291188
21145	hypothetical protein		1.10626
21163	hypothetical protein	mettl2b, mettl2; methyltransferase like 2B (EC:2.1.1.-)	1.07664
21168	hypothetical protein		-0.396555
21170	hypothetical protein	cell surface receptor IPT/TIG domain-containing protein	-1.55231
21172	hypothetical protein		-0.25789
21184	hypothetical protein		0.416523
2120	hypothetical protein	putative cell wall-anchored protein	0.30447
21200	hypothetical protein		1.98544
21208	hypothetical protein		-1.54032
21210	hypothetical protein		-0.432458
21211	hypothetical protein		0.60344
21216	hypothetical protein		0.438731
2122	hypothetical protein; K15078 structure-specific endonuclease subunit SLX1 [EC:3.6.1.-]	hypothetical protein; K15078 structure-specific endonuclease subunit SLX1 [EC:3.6.1.-]	0.325633
21222	atp-dependent RNA helicase	atp-dependent RNA helicase	1.08662
21224	hypothetical protein		0.995455
21233	hypothetical protein		1.94116
21235	hypothetical protein	RNA-binding S1 domain-containing protein	0.842778
21237	hypothetical protein		-1.78226
21239	hypothetical protein	ferric reductase	-0.378008
21240	hypothetical protein	hypothetical protein; K07025 putative hydrolase of the HAD superfamily	-0.597939
21246	hypothetical protein		-0.360286
21247	hypothetical protein	hypothetical protein; K10801 methyl-CpG-binding domain protein 4 [EC:3.2.2.-]	0.420738
21250	hypothetical protein		-0.779778
21257	hypothetical protein		-0.636463
21258	hypothetical protein	ATPase family AAA domain-containing protein 3A	1.00819
2126	hypothetical protein		0.31268
21260	hypothetical protein		1.72695
21271	hypothetical protein		-0.841214
21279	hypothetical protein		-1.26881
21290	AGPR; n-acetyl-gamma-glutamyl-phosphate reductase, urea cycle (EC:1.2.1.38); K00145 N-acetyl-gamma-glutamyl-phosphate reductase [EC:1.2.1.38]	AGPR; n-acetyl-gamma-glutamyl-phosphate reductase, urea cycle (EC:1.2.1.38); K00145 N-acetyl-gamma-glutamyl-phosphate reductase [EC:1.2.1.38]	-0.647009
21291	hypothetical protein		1.13406
21299	hypothetical protein	AMP-dependent synthetase and ligase (EC:6.2.1.3)	2.2621
21300	hypothetical protein	Os07g0212200	-1.29929
21306	hypothetical protein	uncharacterized LOC100830768	-2.24931
2131	hypothetical protein	serine/threonine kinase	-0.729412
21311	hypothetical protein	methyltransferase	1.9805
21316	hypothetical protein		0.829774
2132	hypothetical protein	uncharacterized LOC100837229	-0.910182
21327	hypothetical protein		-1.84216
21328	hypothetical protein		-0.59865
2133	hypothetical protein	putative sugar kinase	0.503497
21332	hypothetical protein	CorA Metal Ion Transporter (MIT) Family	0.548094
21333	hypothetical protein	peptidase M12B ADAM/reprolysin	-1.35187
21336	hypothetical protein		-0.810721
21339	hypothetical protein	RING/U-box domain-containing protein	0.217186
21342	hypothetical protein		-0.665473
21344	hypothetical protein	transketolase; K11381 2-oxoisovalerate dehydrogenase E1 component [EC:1.2.4.4]	-2.14892
21348	hypothetical protein		0.949796
21351	hypothetical protein		1.51092
21355	hypothetical protein	Defensin/CCP-like protein	0.989644
21357	hypothetical protein		-0.909788
21362	hypothetical protein		0.89358
21370	hypothetical protein	RCC1 repeat-containing protein	-1.43709
21374	hypothetical protein	6-phosphogluconolactonase; K07404 6-phosphogluconolactonase [EC:3.1.1.31]	2.15487
21389	hypothetical protein		-0.682404
21392	hypothetical protein		-0.819673
21393	hypothetical protein		-0.840887
21397	hypothetical protein	ribosomal RNA processing protein 1; K14849 ribosomal RNA-processing protein 1	0.693632
21400	hypothetical protein		-1.07543
21403	hypothetical protein		-0.715678
21405	hypothetical protein		-0.367429
21409	hypothetical protein; K14964 Set1/Ash2 histone methyltransferase complex subunit ASH2	hypothetical protein; K14964 Set1/Ash2 histone methyltransferase complex subunit ASH2	-0.666204
2141	hypothetical protein		1.29794
21411	hypothetical protein		-0.4881
21414	hypothetical protein		-1.1306
21415	hypothetical protein		-0.528109
21419	hypothetical protein		0.794248
21422	hypothetical protein		3.5149
21429	hypothetical protein		-0.419762
21431	hypothetical protein		-0.450549
21432	hypothetical protein		-0.710128
21433	hypothetical protein		-1.12608
21438	hypothetical protein		-1.98776
21439	hypothetical protein	hypothetical protein; K15440 tRNA-specific adenosine deaminase 1 [EC:3.5.4.-]	-1.40058
21444	hypothetical protein		-0.280541
21446	hypothetical protein	Selenoprotein T	0.929674
21449	hypothetical protein		-2.88674
21451	hypothetical protein		-1.03719
21452	hypothetical protein		-0.580637
21453	hypothetical protein		-0.502138
21457	hypothetical protein		0.489872
21459	hypothetical protein		-0.299932
21465	hypothetical protein	herc2, fd13h10, wu:fd13h10; hect domain and RLD 2; K10595 E3 ubiquitin-protein ligase HERC2 [EC:6.3.2.19]	0.269045
21469	hypothetical protein		0.202326
21472	LHL1; early light induced protein	LHL1; early light induced protein	-2.07447
21480	hypothetical protein	PNS1-like protein	-0.785723
21482	hypothetical protein		-0.645194
21488	hypothetical protein		0.520124
21498	DEAD/DEAH box RNA helicase, putative; K12614 ATP-dependent RNA helicase DDX6/DHH1 [EC:3.6.4.13]	DEAD/DEAH box RNA helicase, putative; K12614 ATP-dependent RNA helicase DDX6/DHH1 [EC:3.6.4.13]	-0.613616
2150	hypothetical protein		0.533731
21504	hypothetical protein		0.509827
21515	hypothetical protein		-0.741935
21516	hypothetical protein		-0.815002
21519	hypothetical protein		0.668148
21524	hypothetical protein	cupin 4 family protein	0.782712
21527	hypothetical protein		0.732083
21532	hypothetical protein; K10572 inositol-pentakisphosphate 2-kinase [EC:2.7.1.158]	hypothetical protein; K10572 inositol-pentakisphosphate 2-kinase [EC:2.7.1.158]	0.383392
21535	hypothetical protein		0.276059
21538	5-oxoprolinase (EC:3.5.2.9); K01469 5-oxoprolinase (ATP-hydrolysing) [EC:3.5.2.9]	5-oxoprolinase (EC:3.5.2.9); K01469 5-oxoprolinase (ATP-hydrolysing) [EC:3.5.2.9]	-1.6125
21539	hypothetical protein; K01735 3-dehydroquinate synthase [EC:4.2.3.4]	hypothetical protein; K01735 3-dehydroquinate synthase [EC:4.2.3.4]	0.905784
2154	hypothetical protein		0.408629
21544	hypothetical protein		-0.723503
21545	hypothetical protein		1.71086
21552	hypothetical protein		1.03645
21557	hypothetical protein		-1.42361
21563	hypothetical protein		0.66798
21568	hypothetical protein		-0.256272
2157	hypothetical protein	cell division cycle 123 homolog (S. cerevisiae)	2.51308
21580	hypothetical protein	VacB/RNB family exoribonuclease; K01147 exoribonuclease II [EC:3.1.13.1]	-0.519665
21581	hypothetical protein	glycosyl hydrolase family 98 C-domain protein	-2.01307
21584	hypothetical protein		-1.41515
21585	hypothetical protein	ZIP family transporter: zinc ion	-2.59392
21587	hypothetical protein		-1.3714
21590	hypothetical protein		-0.52242
21591	hypothetical protein	peptidase M48 Ste24p	0.775472
21592	hypothetical protein	WSC domain protein	-1.49589
21593	hypothetical protein		0.276028
21595	hypothetical protein		-1.28205
21599	hypothetical protein	NADH ubiquinone oxidoreductase subunit, putative	-0.881679
2160	hypothetical protein	p23 co-chaperone of HSP90 system	1.48375
21600	hypothetical protein	ARMET-like protein precursor	0.425501
21601	hypothetical protein		-1.5283
21604	hypothetical protein	lipase/esterase	-0.468277
21606	hypothetical protein	cytochrome c peroxidase, mitochondrial precursor, putative (EC:1.11.1.5); K00428 cytochrome c peroxidase [EC:1.11.1.5]	-0.477018
21607	hypothetical protein		-0.966799
21611	hypothetical protein; K01365 cathepsin L [EC:3.4.22.15]	hypothetical protein; K01365 cathepsin L [EC:3.4.22.15]	-0.752867
21612	hypothetical protein	phosphoribosylglycinamide synthetase	-1.96576
21613	hypothetical protein		-0.546824
21619	hypothetical protein	probable SOLUBLE pyridine nucleotide transhydrogenase (EC:1.6.1.1)	-3.00432
21622	hypothetical protein	poly(A) polymerase; K00970 poly(A) polymerase [EC:2.7.7.19]	-0.43964
21633	hypothetical protein; K06634 cyclin H	hypothetical protein; K06634 cyclin H	-0.459613
21636	hypothetical protein	peptidase M4 thermolysin; K08604 vibriolysin [EC:3.4.24.25]	-1.41462
21640	hypothetical protein	isocitrate dehydrogenase	-0.657626
21645	hypothetical protein		-0.33317
21646	hypothetical protein		-1.27947
21647	hypothetical protein		-0.521201
21651	hypothetical protein	TAP domain-containing protein	-0.358268
21652	hypothetical protein		-1.41407
21653	hypothetical protein		-0.643874
21656	hypothetical protein		-0.843425
21659	hypothetical protein		0.374846
21661	hypothetical protein		-1.23466
21663	hypothetical protein		-1.25302
21665	hypothetical protein		2.61137
21666	hypothetical protein		-1.50925
21668	hypothetical protein		-0.940097
21669	hypothetical protein		-0.882704
21673	hypothetical protein	GA18708 gene product from transcript GA18708-RA	-0.708914
21676	hypothetical protein	SC4G6.34; hypothetical protein	-0.890138
21677	hypothetical protein		0.748568
21679	hypothetical protein	DNAJ heat shock N-terminal domain-containing protein (ISS)	0.518758
21680	hypothetical protein		-0.492514
21681	hypothetical protein		0.610699
21683	hypothetical protein	hypothetical protein; K01315 plasminogen [EC:3.4.21.7]	-0.723391
21685	hypothetical protein; K04487 cysteine desulfurase [EC:2.8.1.7]	hypothetical protein; K04487 cysteine desulfurase [EC:2.8.1.7]	-0.767139
21686	hypothetical protein; K09549 prefoldin subunit 2	hypothetical protein; K09549 prefoldin subunit 2	-0.478889
21689	hypothetical protein	cyclophilin type peptidyl-prolyl cis-trans isomerase	-0.363858
21697	hypothetical protein	alpha-L-rhamnosidase	-0.308582
21698	hypothetical protein		0.481998
2170	hypothetical protein		0.84107
21707	hypothetical protein		-1.18703
21709	hypothetical protein		1.34266
2171	hypothetical protein		0.870676
21718	hypothetical protein		1.36989
21720	hypothetical protein		0.459498
21723	hypothetical protein	HSP40C; chaperone, dnaj-like protein	-0.310291
21726	hypothetical protein		-0.89428
21727	hypothetical protein		0.751941
21739	hypothetical protein		-0.728934
21747	hypothetical protein	hypothetical protein; K14794 ribosomal RNA-processing protein 12	-1.14104
21752	hypothetical protein		-0.636115
21757	hypothetical protein	hypothetical protein; K13110 microfibrillar-associated protein 1	-1.05311
21768	hypothetical protein		-0.435277
21774	hypothetical protein		-1.86453
21781	hypothetical protein		1.86731
21784	hypothetical protein		-0.670582
21792	hypothetical protein		-0.378043
21796	hypothetical protein		0.92911
21800	hypothetical protein	succinylglutamate desuccinylase/aspartoacylase	0.462748
21801	hypothetical protein	hypothetical protein; K13205 A1 cistron-splicing factor AAR2	-0.310736
21804	hypothetical protein		1.72031
21806	hypothetical protein		0.358861
21807	hypothetical protein		-1.10702
21808	hypothetical protein		-1.48931
21809	hypothetical protein		-1.0001
21811	ubiquitin conjugating enzyme (EC:6.3.2.19); K10577 ubiquitin-conjugating enzyme E2 I [EC:6.3.2.19]	ubiquitin conjugating enzyme (EC:6.3.2.19); K10577 ubiquitin-conjugating enzyme E2 I [EC:6.3.2.19]	-0.202971
21815	AMS1; probable S-adenosylmethionine synthetase; K00789 S-adenosylmethionine synthetase [EC:2.5.1.6]	AMS1; probable S-adenosylmethionine synthetase; K00789 S-adenosylmethionine synthetase [EC:2.5.1.6]	0.943255
21819	hypothetical protein	Sorting nexin-4, putative	-0.608771
21830	hypothetical protein	uncharacterized LOC100784039	0.368998
21840	hypothetical protein		-0.637704
21841	hypothetical protein		-0.497322
21844	hypothetical protein		-0.43798
21850	hypothetical protein	dsCYC9; hypothetical protein	1.12175
21855	hypothetical protein		0.879232
2186	hypothetical protein; K00222 delta14-sterol reductase [EC:1.3.1.70]	hypothetical protein; K00222 delta14-sterol reductase [EC:1.3.1.70]	-0.55967
21861	hypothetical protein		-0.726929
21863	hypothetical protein	putative MANNOSYLTRANSFERASE OF THE KTR FAMILY	3.79193
21866	hypothetical protein; K00938 phosphomevalonate kinase [EC:2.7.4.2]	hypothetical protein; K00938 phosphomevalonate kinase [EC:2.7.4.2]	-0.264818
21877	hypothetical protein		0.373765
21879	hypothetical protein		2.23971
[truncated: 4,240 more rows]

## Sheet: Table S6
Table S6. Thalassiosira pseudonana genes significantly enriched at an acclimation temperature of 14°C (blue shading) or 28°C (pink shading) in co-culture transcriptomes.
[truncated: 7,676 more rows]

[truncated: 2 more sheets: Table S7, Table S8]
